# Supplementary material for: Generation of hydroxyl radical-activatable ratiometric near-infrared bimodal probes for early monitoring of tumor response to therapy
Source: Nat Commun. 2021 Oct 22;12:6145. doi: 10.1038/s41467-021-26380-y (PMC8536768; doi:10.1038/s41467-021-26380-y)
Supplement: Supplementary file 3 — Supplementary Data 1 [file 41467_2021_26380_MOESM3_ESM.xlsx]

## Sheet: Sheet1
Supplementary Dataset 1. Coordinates and energies of stationary points
•OH
G(water)=-75.7444 Hartree
------------------------------------
O 0.000000 0.000000 0.108948
H 0.000000 0.000000 -0.871586
------------------------------------
1O2
G(water)=-150.301601 Hartree
------------------------------------
O 0.000000 0.000000 0.598276
O 0.000000 0.000000 -0.598276
------------------------------------
H2O2
G(water)=-151.546035 Hartree
------------------------------------
O 0.000000 0.712437 -0.070846
H 0.707199 0.914250 0.566772
O -0.000000 -0.712437 -0.070846
H -0.707199 -0.914250 0.566772
------------------------------------
HClO
G(water)=-535.959979 Hartree
------------------------------------
Cl 0.036429 -0.595905 0.000000
O 0.036429 1.099189 0.000000
H -0.910728 1.336868 0.000000
------------------------------------
O2•-
G(water)=-150.468598 Hartree
------------------------------------
O 0.000000 0.000000 0.662352
O 0.000000 0.000000 -0.662352
------------------------------------
OH-
G(water)=-75.947244 Hartree
------------------------------------
O 0.000000 0.000000 0.107699
H 0.000000 0.000000 -0.861589
------------------------------------
O22-
G(water)=-150.574963 Hartree
------------------------------------
O 0.000000 0.000000 0.761930
O 0.000000 0.000000 -0.761930
------------------------------------
Cl-
G(water)=-460.38766 Hartree
------------------------------------
Cl 0.000000 0.000000 0.000000
------------------------------------
1-Br-Et:
G(water)=-7935.457905 Hartree
------------------------------------
C -4.610744 -0.207706 0.956335
C -3.553693 -0.908547 0.396740
C -2.259123 -0.841200 0.928379
C -2.089921 -0.107673 2.107039
C -3.145074 0.565499 2.706910
C -4.429424 0.581448 2.117586
H -5.581386 -0.272905 0.479008
H -3.728054 -1.488556 -0.507238
H -1.105975 -0.056151 2.566101
H -2.954671 1.115480 3.621264
C -1.117674 -1.469354 0.219088
C -1.270034 -2.894279 -0.151075
C -1.771786 -3.835639 0.757242
C -0.980528 -3.348404 -1.443874
C -1.938125 -5.167940 0.412651
H -2.029273 -3.518160 1.764981
C -1.155863 -4.674275 -1.812029
H -0.638915 -2.636290 -2.191316
C -1.624274 -5.634398 -0.885948
H -2.316731 -5.851202 1.163449
H -0.941051 -4.954463 -2.836145
C -0.017192 -0.746092 -0.127716
C 0.017787 0.747300 -0.128080
C 1.118150 1.470710 0.218689
C 1.222356 -1.413389 -0.611979
C 1.888706 -2.371448 0.154794
C 1.898745 -1.020446 -1.767403
C 3.141167 -2.879934 -0.149856
C 3.151402 -1.485827 -2.134193
C 3.766968 -2.403185 -1.293257
H 3.611620 -3.589115 0.521273
H 3.625952 -1.108014 -3.031978
C 2.259434 0.842558 0.928300
C 2.090112 0.110500 2.107851
C 3.553784 0.908154 0.395940
C 3.144934 -0.563017 2.707928
H 1.106360 0.060455 2.567506
C 4.610416 0.206794 0.955680
H 3.728198 1.487034 -0.508753
C 4.428904 -0.580969 2.117849
H 2.954519 -1.111849 3.622976
H 5.580866 0.270418 0.477737
C 1.270535 2.895603 -0.151531
C 0.980794 3.349895 -1.444217
C 1.772395 3.836872 0.756831
C 1.155993 4.675835 -1.812200
H 0.639052 2.637907 -2.191716
C 1.938604 5.169232 0.412410
H 2.030069 3.519268 1.764482
C 1.624488 5.635859 -0.886059
H 0.940937 4.956166 -2.836227
H 2.317304 5.852394 1.163249
C -1.221815 1.414129 -0.612864
C -1.897911 1.020289 -1.768151
C -1.888764 2.372087 0.153491
C -3.150988 1.484483 -2.134990
C -3.141695 2.879396 -0.151206
C -3.767253 2.401604 -1.294301
H -3.625320 1.105932 -3.032575
H -3.612708 3.588388 0.519733
F 1.312850 -2.788799 1.290641
F 1.325003 -0.104580 -2.564106
F -1.313093 2.790349 1.289097
F -1.323452 0.104652 -2.564603
Br -5.536256 2.953154 -1.670485
Br 5.535296 -2.956744 -1.669647
C 2.513021 7.866411 -0.356788
H 2.093520 7.839080 0.654627
H 2.347572 8.881399 -0.727341
C 4.012798 7.578848 -0.304195
H 4.492541 8.251403 0.413958
H 4.212509 6.550240 0.010452
H 4.480616 7.733429 -1.279816
C 1.551509 7.392953 -2.602842
H 0.623065 6.952284 -2.977787
H 1.390354 8.474366 -2.590549
C 2.710249 7.057326 -3.540396
H 2.434038 7.286850 -4.574490
H 3.599948 7.641946 -3.291443
H 2.971168 5.995690 -3.484613
C 5.365393 -1.850380 4.005364
H 6.192397 -2.552304 4.141015
H 4.446438 -2.433321 4.133820
C 5.437769 -0.755727 5.067557
H 5.326414 -1.194673 6.063990
H 6.397277 -0.232741 5.028635
H 4.641330 -0.017539 4.932102
C 6.751235 -1.377400 1.986486
H 7.256552 -2.295327 2.301276
H 6.600540 -1.472328 0.905738
C 7.635070 -0.174434 2.309840
H 8.545492 -0.200120 1.702514
H 7.115250 0.767373 2.108127
H 7.930764 -0.181953 3.362979
C -1.551280 -7.391346 -2.602882
H -0.622813 -6.950592 -2.977674
H -1.390063 -8.472751 -2.590621
C -2.709926 -7.055751 -3.540558
H -2.970869 -5.994116 -3.484816
H -2.433621 -7.285291 -4.574623
H -3.599645 -7.640373 -3.291673
C -2.513369 -7.864824 -0.357093
H -2.348273 -8.879767 -0.727923
H -2.093926 -7.837933 0.654362
C -4.013040 -7.576716 -0.304520
H -4.480848 -7.730801 -1.280225
H -4.493082 -8.249316 0.413389
H -4.212380 -6.548134 0.010451
C -6.753332 1.373277 1.987883
H -7.260575 2.290215 2.302436
H -6.604426 1.467466 0.906831
C -7.633546 0.168317 2.313715
H -8.544619 0.190757 1.707243
H -7.111348 -0.772317 2.112671
H -7.928231 0.176375 3.367124
C -5.365956 1.851947 4.004299
H -6.193657 2.553078 4.139807
H -4.447587 2.436134 4.131207
C -5.436144 0.758554 5.067939
H -5.324055 1.198875 6.063684
H -6.395211 0.234630 5.030855
H -4.639199 0.020903 4.932546
N 1.737891 6.974126 -1.216995
N 5.442944 -1.368373 2.628950
N -1.737879 -6.972602 -1.217044
N -5.444066 1.368284 2.628467
------------------------------------
TS-·OH:
G(water)=-8011.178547 Hartree
------------------------------------
C -2.935353 -3.893575 0.127923
C -1.834667 -3.341019 -0.509946
C -0.944788 -2.500236 0.166948
C -1.158026 -2.302009 1.534286
C -2.234799 -2.878727 2.195995
C -3.183543 -3.659009 1.500594
H -3.606081 -4.514130 -0.454690
H -1.682812 -3.539539 -1.565752
H -0.466164 -1.674071 2.092690
H -2.354214 -2.685583 3.256000
C 0.236479 -1.861338 -0.479727
C 1.441901 -2.718422 -0.686465
C 1.901999 -3.522081 0.361057
C 2.271630 -2.615698 -1.814260
C 3.170322 -4.093008 0.348231
H 1.285847 -3.649942 1.248110
C 3.525453 -3.194542 -1.852941
H 1.928069 -2.053352 -2.674739
C 4.043882 -3.898909 -0.742317
H 3.487085 -4.653114 1.220100
H 4.123358 -3.079552 -2.750292
C 0.356814 -0.483996 -0.563816
C -0.732540 0.515203 -0.420968
C -0.526780 1.799623 0.003199
C 1.717304 0.050150 -0.857509
C 2.783346 -0.137547 0.021583
C 2.025002 0.707126 -2.040537
C 4.074151 0.284359 -0.236556
C 3.294738 1.156171 -2.370455
C 4.307056 0.930742 -1.444764
H 4.859571 0.108427 0.489608
H 3.470349 1.651934 -3.317689
C 0.723811 2.207724 0.687500
C 1.078570 1.643240 1.914704
C 1.590255 3.154296 0.127794
C 2.277124 1.962551 2.539948
H 0.403011 0.929066 2.381632
C 2.815795 3.437480 0.707148
H 1.320550 3.638176 -0.808645
C 3.211602 2.817781 1.917506
H 2.512670 1.493762 3.488848
H 3.471914 4.144785 0.213554
C -1.564229 2.843538 -0.131157
C -2.281973 3.028235 -1.322427
C -1.854309 3.712463 0.928816
C -3.259084 4.000667 -1.442429
H -2.046729 2.412559 -2.186094
C -2.843566 4.679998 0.832865
H -1.312174 3.608542 1.865630
C -3.580668 4.855623 -0.360819
H -3.766906 4.107745 -2.393920
H -3.047742 5.294014 1.701679
C -2.133739 0.077703 -0.696355
C -2.662274 -0.162140 -1.959257
C -3.011380 -0.143896 0.363930
C -3.910102 -0.723058 -2.182836
C -4.270949 -0.699714 0.220572
C -4.683487 -1.018641 -1.066595
H -4.248162 -0.913744 -3.194469
H -4.882587 -0.893383 1.093593
F 2.547007 -0.770209 1.177884
F 1.028291 0.883571 -2.931241
F -2.601243 0.177685 1.598981
F -1.939586 0.219267 -3.030043
Br -6.343126 -1.894798 -1.291001
Br 6.064680 1.513716 -1.816775
C -4.891275 6.671355 0.652370
H -5.373613 7.572252 0.262412
H -3.970128 7.006614 1.137006
C -5.810638 5.996868 1.668702
H -5.913530 6.628290 2.556976
H -6.808514 5.838627 1.250355
H -5.411746 5.026918 1.982762
C -5.535871 5.733925 -1.558916
H -6.130004 6.650581 -1.526521
H -5.033027 5.731415 -2.531980
C -6.456753 4.520337 -1.449184
H -7.143661 4.500662 -2.301048
H -5.888619 3.585471 -1.452078
H -7.050237 4.554869 -0.532008
C 4.696777 2.804916 3.879696
H 5.765828 2.952280 4.054103
H 4.483531 1.762357 4.143064
C 3.893884 3.741582 4.779114
H 4.116391 3.532792 5.830130
H 4.141216 4.787298 4.574652
H 2.818017 3.609902 4.628679
C 5.463775 3.788941 1.721998
H 6.449573 3.456034 2.062294
H 5.404099 3.514995 0.662478
C 5.350762 5.300617 1.906164
H 6.063078 5.815791 1.253732
H 4.344226 5.658541 1.667714
H 5.576134 5.580123 2.939938
C 6.318267 -3.749935 -1.649129
H 7.267514 -4.263991 -1.476836
H 6.055042 -3.941521 -2.695560
C 6.510260 -2.245784 -1.441541
H 6.754230 -2.013288 -0.400736
H 7.332719 -1.893851 -2.072549
H 5.617867 -1.676682 -1.715689
C 5.877978 -5.034086 0.426163
H 5.139247 -5.746367 0.802640
H 6.740365 -5.629877 0.113260
C 6.297909 -4.068101 1.532368
H 5.487798 -3.373827 1.779277
H 6.561717 -4.624256 2.437486
H 7.171617 -3.482895 1.230747
C -5.293820 -4.916844 1.376327
H -6.243125 -4.855700 1.917334
H -5.463096 -4.421387 0.414632
C -4.919940 -6.383615 1.172685
H -5.636598 -6.865536 0.499822
H -3.920513 -6.483654 0.737730
H -4.934749 -6.923831 2.123853
C -4.343873 -4.262514 3.583574
H -5.358642 -4.563432 3.856895
H -4.183649 -3.279071 4.040131
C -3.339732 -5.264933 4.149711
H -3.403301 -5.278839 5.242366
H -3.540913 -6.274864 3.781657
H -2.314465 -4.999838 3.874475
N -4.533949 5.846068 -0.497733
N 4.473591 3.005750 2.449907
N 5.336422 -4.398019 -0.771600
N -4.323210 -4.131510 2.128434
O -0.422512 -1.916494 -2.754260
H -0.223575 -0.983758 -2.967192
------------------------------------
TS-H2O2:
G(water)=-8086.920567 Hartree
------------------------------------
C -2.877144 -3.822795 0.293483
C -1.881830 -3.247086 -0.484972
C -0.868918 -2.473331 0.086362
C -0.868477 -2.331365 1.476766
C -1.845550 -2.918090 2.269934
C -2.900105 -3.661024 1.696061
H -3.651036 -4.391963 -0.208648
H -1.916094 -3.382506 -1.561561
H -0.081667 -1.746459 1.950948
H -1.801466 -2.769033 3.342991
C 0.237683 -1.837993 -0.711774
C 1.473369 -2.693612 -0.853495
C 1.845450 -3.593489 0.147523
C 2.322694 -2.602037 -1.964024
C 3.017379 -4.337200 0.074711
H 1.220038 -3.713472 1.026758
C 3.494678 -3.336109 -2.054593
H 2.064838 -1.944261 -2.788910
C 3.885959 -4.227758 -1.030341
H 3.252354 -4.999253 0.899504
H 4.105287 -3.222488 -2.943083
C 0.388590 -0.420098 -0.632162
C -0.681833 0.531316 -0.403888
C -0.453620 1.837006 0.031260
C 1.703854 0.177640 -0.986232
C 2.845818 0.023785 -0.203110
C 1.829245 1.034780 -2.076174
C 4.015841 0.730157 -0.416600
C 2.969304 1.770786 -2.351721
C 4.041700 1.622898 -1.480916
H 4.848582 0.615625 0.267442
H 2.989836 2.450077 -3.195494
C 0.759759 2.186159 0.785302
C 1.152457 1.434493 1.901980
C 1.557018 3.285678 0.427258
C 2.304218 1.736038 2.609087
H 0.527041 0.605688 2.226111
C 2.741156 3.561926 1.084577
H 1.262465 3.904205 -0.417191
C 3.165564 2.777636 2.187950
H 2.556046 1.131466 3.472532
H 3.339834 4.396787 0.740186
C -1.434857 2.899793 -0.163162
C -2.219850 2.986807 -1.330357
C -1.613388 3.912926 0.798251
C -3.146211 3.991378 -1.514167
H -2.062773 2.272324 -2.132273
C -2.546005 4.919469 0.637842
H -1.027264 3.885537 1.712548
C -3.350909 4.993440 -0.528086
H -3.705790 4.014396 -2.441336
H -2.660087 5.646617 1.432142
C -2.094747 0.079886 -0.563833
C -2.705975 -0.217855 -1.776131
C -2.880836 -0.138181 0.566609
C -3.953598 -0.810196 -1.888226
C -4.136127 -0.719118 0.533736
C -4.634639 -1.085148 -0.709189
H -4.356129 -1.051994 -2.865157
H -4.672153 -0.911370 1.455400
F 2.780308 -0.785345 0.859609
F 0.766749 1.168967 -2.889806
F -2.367909 0.191231 1.760399
F -2.060132 0.108842 -2.911837
Br -6.262835 -2.040199 -0.783351
Br 5.558368 2.730470 -1.683465
C -4.495454 6.989359 0.330407
H -4.956541 7.859045 -0.144601
H -3.532440 7.328962 0.720928
C -5.385113 6.488030 1.465315
H -5.435384 7.238664 2.260227
H -6.402615 6.300895 1.111134
H -4.993804 5.559909 1.893758
C -5.259136 5.897649 -1.779427
H -5.752185 6.870196 -1.844832
H -4.757567 5.742977 -2.740264
C -6.299852 4.805008 -1.546568
H -6.983951 4.759122 -2.399474
H -5.830008 3.823298 -1.434628
H -6.886765 5.008135 -0.646912
C 4.620991 2.475243 4.146086
H 5.671355 2.673615 4.373058
H 4.506574 1.385673 4.142712
C 3.734641 3.091448 5.225646
H 3.956269 2.634491 6.195080
H 3.906608 4.168477 5.305172
H 2.674288 2.929405 5.009805
C 5.269857 4.040718 2.315192
H 6.278987 3.778333 2.645977
H 5.288340 3.994147 1.221209
C 4.924127 5.447242 2.796835
H 5.578677 6.181185 2.316168
H 3.886689 5.705578 2.562073
H 5.060460 5.529875 3.879220
C 6.091048 -4.548530 -2.061422
H 6.864161 -5.321461 -2.044143
H 5.698341 -4.533615 -3.084044
C 6.713362 -3.193054 -1.728849
H 7.223523 -3.216664 -0.762454
H 7.447573 -2.925848 -2.495592
H 5.957758 -2.401976 -1.695328
C 5.451357 -5.838872 -0.035192
H 4.581528 -6.407807 0.305320
H 6.156429 -6.572641 -0.436185
C 6.092983 -5.102294 1.139582
H 5.461822 -4.275749 1.481687
H 6.240394 -5.790646 1.977957
H 7.069774 -4.696093 0.862234
C -5.011134 -4.911608 1.850264
H -5.859506 -4.893815 2.541326
H -5.335880 -4.361533 0.961189
C -4.675181 -6.359954 1.498297
H -5.488577 -6.804630 0.915796
H -3.755778 -6.424016 0.907714
H -4.542823 -6.960131 2.403371
C -3.697124 -4.402530 3.900351
H -4.650135 -4.730626 4.323974
H -3.451264 -3.456714 4.396361
C -2.615839 -5.438167 4.202821
H -2.487440 -5.537204 5.285376
H -2.883671 -6.418204 3.798755
H -1.652900 -5.144107 3.774372
N -4.252003 6.005832 -0.722754
N 4.377045 2.994437 2.801365
N 5.037273 -4.991122 -1.148174
N -3.933072 -4.157278 2.478578
O -0.428357 -1.895135 -2.371319
H -0.052066 -1.112081 -2.814126
O -1.172006 -2.409613 -4.035440
H -1.966583 -1.881382 -3.867310
------------------------------------
TS-HClO:
G(water)=-8471.360832 Hartree
------------------------------------
C -2.843166 -3.954861 0.092845
C -1.971712 -3.256203 -0.734725
C -0.902384 -2.515817 -0.224385
C -0.722118 -2.550986 1.165240
C -1.568981 -3.259944 2.005932
C -2.682101 -3.961629 1.494364
H -3.662447 -4.492962 -0.370050
H -2.156072 -3.277903 -1.803024
H 0.106480 -1.998444 1.604301
H -1.376011 -3.239925 3.072817
C 0.075092 -1.710916 -1.054988
C 1.381045 -2.419335 -1.361460
C 1.889364 -3.431346 -0.544473
C 2.210377 -2.008677 -2.418953
C 3.183831 -3.925783 -0.691101
H 1.290536 -3.818892 0.274119
C 3.497036 -2.490546 -2.584072
H 1.853002 -1.260282 -3.118700
C 4.047016 -3.432761 -1.687557
H 3.523998 -4.676642 0.012397
H 4.088810 -2.115315 -3.411882
C 0.191634 -0.304008 -0.658587
C -0.864015 0.557524 -0.305343
C -0.624124 1.869306 0.241312
C 1.556192 0.295050 -0.781674
C 2.617162 -0.132100 0.016851
C 1.872872 1.258037 -1.733000
C 3.909755 0.343543 -0.096571
C 3.148996 1.774283 -1.909000
C 4.153061 1.302363 -1.073646
H 4.683806 -0.023919 0.567809
H 3.329016 2.523464 -2.670543
C 0.508936 2.088045 1.118716
C 0.863774 1.160850 2.118704
C 1.352165 3.206113 0.937923
C 2.012563 1.307834 2.865001
H 0.207262 0.317160 2.311099
C 2.546986 3.319161 1.611473
H 1.096407 3.947081 0.185009
C 2.941175 2.344746 2.572965
H 2.229307 0.577385 3.634650
H 3.191091 4.160619 1.388357
C -1.495407 2.975732 -0.033135
C -2.195656 3.087063 -1.258051
C -1.666534 4.029545 0.898233
C -3.017302 4.151407 -1.532240
H -2.028030 2.342853 -2.027204
C -2.496995 5.095884 0.648067
H -1.170228 3.968023 1.862193
C -3.206081 5.200442 -0.583633
H -3.499450 4.199967 -2.500766
H -2.627051 5.842411 1.421225
C -2.290247 0.093014 -0.330231
C -3.136802 -0.038521 -1.430445
C -2.855795 -0.310123 0.883417
C -4.381732 -0.650364 -1.375756
C -4.090524 -0.918398 1.014818
C -4.823584 -1.116415 -0.146890
H -4.964561 -0.755487 -2.283212
H -4.434686 -1.247211 1.987810
F 2.364006 -1.040219 0.968271
F 0.891800 1.716074 -2.525050
F -2.133130 -0.126206 1.999133
F -2.772004 0.460883 -2.622720
Br -6.442493 -2.084146 -0.051263
Br 5.900669 1.997998 -1.230252
C -4.183039 7.347622 0.099599
H -4.460978 8.237155 -0.470852
H -3.218446 7.566985 0.562436
C -5.239486 7.058092 1.160542
H -5.275580 7.880606 1.881177
H -6.229963 6.958394 0.707786
H -5.012169 6.134471 1.702351
C -4.943226 6.212135 -1.989736
H -5.355280 7.217432 -2.096319
H -4.393946 6.001976 -2.912676
C -6.074914 5.206172 -1.800824
H -6.721128 5.211706 -2.683577
H -5.690471 4.190903 -1.667446
H -6.681389 5.460862 -0.927661
C 4.461512 1.575710 4.343408
H 5.537885 1.646770 4.513538
H 4.249459 0.523390 4.125152
C 3.711343 2.024615 5.593598
H 3.967157 1.372715 6.434217
H 3.980725 3.051099 5.858028
H 2.627947 1.981985 5.447037
C 5.161881 3.378444 2.756009
H 6.144428 2.948057 2.968415
H 5.110527 3.494260 1.668547
C 5.023271 4.720969 3.465477
H 5.761646 5.428757 3.076699
H 4.026153 5.147952 3.319586
H 5.193017 4.605943 4.540271
C 6.314829 -2.987752 -2.513749
H 7.278656 -3.503434 -2.489150
H 6.041370 -2.904795 -3.571868
C 6.472790 -1.585417 -1.922005
H 6.754809 -1.624036 -0.865715
H 7.255956 -1.045782 -2.464215
H 5.552532 -1.001113 -2.004156
C 5.922702 -4.750071 -0.815180
H 5.216328 -5.565642 -0.637984
H 6.815685 -5.211725 -1.246866
C 6.287096 -4.068578 0.503366
H 5.452233 -3.470270 0.883520
H 6.541960 -4.819815 1.257871
H 7.151980 -3.410309 0.379658
C -4.728494 -5.294598 1.771843
H -5.475730 -5.391152 2.565487
H -5.183663 -4.658066 1.005936
C -4.407095 -6.677372 1.207717
H -5.281679 -7.087296 0.692206
H -3.578119 -6.633703 0.494252
H -4.132742 -7.370175 2.008593
C -3.178977 -4.954794 3.688915
H -4.067820 -5.345402 4.191963
H -2.885049 -4.056059 4.242875
C -2.055868 -5.988307 3.751812
H -1.789765 -6.185944 4.795047
H -2.361565 -6.932343 3.292286
H -1.158979 -5.632597 3.235656
N -4.002803 6.261408 -0.864838
N 4.166807 2.388248 3.162452
N 5.359771 -3.868729 -1.833915
N -3.593675 -4.577308 2.339501
Cl -0.770501 -1.490910 -2.989518
O -1.704297 -1.414063 -4.796048
H -2.365752 -0.759158 -4.524837
------------------------------------
2-Br-Et:
G(water)=-7935.109629 Hartree
------------------------------------
C 4.355175 -1.656270 -1.294893
C 3.323288 -1.832715 -0.407051
C 1.969055 -1.637690 -0.783543
C 1.722075 -1.319382 -2.143290
C 2.736163 -1.202292 -3.057993
C 4.104369 -1.306345 -2.654751
H 5.369601 -1.756906 -0.930762
H 3.562210 -2.025396 0.634884
H 0.697696 -1.197056 -2.480599
H 2.482239 -0.987041 -4.088001
C 0.935288 -1.568369 0.205018
C 0.920225 -2.354775 1.369476
C 0.176183 -1.967659 2.528721
C 1.651330 -3.579549 1.456629
C 0.202765 -2.696725 3.679850
H -0.386646 -1.038362 2.518940
C 1.675499 -4.330738 2.594853
H 2.153288 -3.955792 0.570758
C 0.974726 -3.905581 3.773073
H -0.353802 -2.338494 4.535936
H 2.201887 -5.275941 2.583300
C -0.149371 -0.552342 0.015265
C 0.170546 0.762883 -0.157670
C -0.832395 1.837963 -0.390060
C -1.538129 -1.076626 0.060661
C -1.894260 -2.180150 -0.717874
C -2.582214 -0.500954 0.785324
C -3.184948 -2.664659 -0.834418
C -3.897024 -0.928381 0.709614
C -4.179593 -2.003571 -0.124615
H -3.390989 -3.507438 -1.483785
H -4.663005 -0.413190 1.277121
C -1.899361 1.596828 -1.289098
C -1.797695 0.650004 -2.349277
C -3.202551 2.102233 -1.000941
C -2.901496 0.132869 -2.961413
H -0.811214 0.341701 -2.683567
C -4.321628 1.568663 -1.577325
H -3.327894 2.832244 -0.208165
C -4.215825 0.472643 -2.494403
H -2.776527 -0.566545 -3.778440
H -5.291756 1.917805 -1.248396
C -0.711043 3.044253 0.354527
C -1.219530 4.276681 -0.139344
C -0.078358 3.075197 1.626514
C -1.104323 5.443903 0.567912
H -1.661637 4.305624 -1.130980
C 0.029974 4.228490 2.355483
H 0.277016 2.149284 2.069620
C -0.465713 5.470727 1.846555
H -1.473639 6.360089 0.125072
H 0.474710 4.178521 3.340867
C 1.596934 1.191417 -0.111951
C 2.438069 1.010226 0.981974
C 2.200756 1.688795 -1.263752
C 3.798931 1.259889 0.951290
C 3.556497 1.942934 -1.372784
C 4.339848 1.699126 -0.251259
H 4.404925 1.064527 1.828029
H 3.972975 2.275298 -2.316489
F -0.932227 -2.764366 -1.445816
F -2.302269 0.539434 1.581731
F 1.423976 1.848612 -2.343544
F 1.904596 0.522268 2.113051
Br 6.212934 1.881770 -0.398930
Br -5.969089 -2.567449 -0.316145
C 0.374709 6.661188 3.820768
H 0.772741 7.671233 3.940088
H 1.236039 5.991379 3.778760
C -0.532176 6.312670 4.995381
H 0.052391 6.298374 5.919892
H -1.328430 7.053999 5.106260
H -0.990758 5.328050 4.860779
C -1.027998 7.839897 2.118515
H -0.602430 8.661245 2.697352
H -0.809180 8.050899 1.067590
C -2.533323 7.764296 2.352024
H -3.001249 8.692443 2.011121
H -2.984730 6.933305 1.802344
H -2.756162 7.634665 3.414364
C -5.183981 -1.444764 -3.683223
H -5.959092 -2.132235 -3.334941
H -4.225064 -1.924767 -3.476008
C -5.346910 -1.165435 -5.171103
H -5.243488 -2.097127 -5.734575
H -6.334710 -0.744411 -5.380717
H -4.585897 -0.460483 -5.519983
C -6.645254 0.179559 -2.468354
H -7.300772 -0.672918 -2.657123
H -6.659251 0.355814 -1.387248
C -7.149770 1.395277 -3.237318
H -8.151608 1.658009 -2.885970
H -6.499370 2.263337 -3.096952
H -7.204021 1.177217 -4.307313
C 1.814537 -5.845338 5.009969
H 2.759074 -5.706096 4.480731
H 2.063594 -5.979948 6.064023
C 1.063562 -7.063786 4.486705
H 0.743150 -6.917089 3.450715
H 1.718208 -7.939121 4.524909
H 0.179977 -7.270355 5.096303
C 0.177317 -4.266224 6.060600
H 0.590183 -4.789572 6.924060
H 0.267794 -3.196987 6.267836
C -1.281307 -4.660201 5.856353
H -1.381384 -5.742382 5.740519
H -1.864383 -4.352039 6.728864
H -1.707314 -4.177888 4.971658
C 6.510746 -1.133680 -3.081282
H 7.098449 -0.529521 -3.775874
H 6.605661 -0.654279 -2.102509
C 7.044605 -2.561480 -3.050808
H 8.065190 -2.565859 -2.656868
H 6.427270 -3.203292 -2.415036
H 7.064137 -2.989238 -4.057003
C 4.857366 -0.848420 -4.943523
H 5.759987 -0.407388 -5.369913
H 4.059534 -0.110734 -5.069754
C 4.518022 -2.144495 -5.672621
H 4.302838 -1.929977 -6.723509
H 5.356068 -2.845314 -5.628358
H 3.640098 -2.629774 -5.235831
N -0.311516 6.624591 2.525644
N -5.293255 -0.233094 -2.864131
N 1.035613 -4.603005 4.914475
N 5.113717 -1.036915 -3.511975
------------------------------------
