# Supplementary material for: Generation of hydroxyl radical-activatable ratiometric near-infrared bimodal probes for early monitoring of tumor response to therapy
Source: Nat Commun. 2021 Oct 22;12:6145. doi: 10.1038/s41467-021-26380-y (PMC8536768; doi:10.1038/s41467-021-26380-y)
Supplement: Supplementary file 5 — Source Data [file 41467_2021_26380_MOESM5_ESM.xlsx]

## Sheet: Fig. 2
Fig. 2f				mean	s.d.							mean	s.d.
755 nm	0.0483321	0.0418828	0.0488051	0.04634	0.0038673	OH(-)		905 nm	1.01711	0.988928	1.01254	1.00619	0.015127	OH(-)
	1.01074	0.954674	1.03459	1	0.0410241	OH(+)			1.00537	0.962372	1.03226	1	0.0352504	OH(+)
Fig. 2g				mean	s.d.							mean	s.d.
FL780/FL1113	0.994229	1.01821	0.987565	1	0.0161151	OH(-)		PA755/PA905	0.0475252	0.0423574	0.0482072	0.0460299	0.00319873	OH(-)
	0.000904015	0.00120083	0.000815748	0.00097353	0.000201732	OH(+)			1.00548	0.992134	1.00239	1	0.0069847	OH(+)
Fig. 2h
	0 μM ·OH						50 μM ·OH						80 μM ·OH						100 μM ·OH						200 μM ·OH
Time (s)				mean	s.d.					mean	s.d.					mean	s.d.					mean	s.d.					mean	s.d.
0	0.23272	0.23555	0.25026	0.23951	0.00941669		0.25649	0.16851	0.26347	0.22949	0.0529254		0.22547	0.24632	0.26973	0.247173	0.0221423		0.23542	0.24736	0.27056	0.251113	0.0178681		0.2148	0.25337	0.24881	0.238993	0.0210757
10	0.23402	0.22975	0.24156	0.23511	0.00597997		0.51111	0.45878	0.35261	0.440833	0.0807597		0.54442	0.48944	0.55685	0.530237	0.0358734		0.63669	0.56975	0.60325	0.60323	0.03347		0.77408	0.75536	0.80164	0.777027	0.0232803
30	0.23441	0.23058	0.24177	0.235587	0.00568704		0.52072	0.48369	0.4134	0.472603	0.0545122		0.68891	0.6715	0.70011	0.68684	0.0144169		0.79643	0.78648	0.80565	0.796187	0.00958732		0.88755	0.90747	0.89498	0.896667	0.0100665
50	0.23639	0.23182	0.24218	0.236797	0.00519196		0.55552	0.52419	0.46651	0.515407	0.0451504		0.72724	0.75174	0.80702	0.762	0.0408676		0.84497	0.8434	0.90426	0.86421	0.0346932		0.9362	0.96286	0.95297	0.950677	0.0134771
70	0.23481	0.23286	0.24384	0.23717	0.0058581		0.58651	0.54626	0.52355	0.552107	0.0318846		0.76337	0.79022	0.83283	0.795473	0.0350267		0.88295	0.88375	0.92497	0.897223	0.0240326		0.96858	0.97414	0.97755	0.973423	0.00452774
90	0.23323	0.23369	0.24404	0.236987	0.00611269		0.61468	0.57676	0.56436	0.585267	0.0262164		0.79492	0.82015	0.85504	0.82337	0.0301891		0.91347	0.90567	0.94808	0.922407	0.0225732		0.98502	0.9912	0.99225	0.98949	0.00390657
110	0.23323	0.23451	0.24653	0.23809	0.00733722		0.64087	0.59937	0.59759	0.61261	0.0244901		0.82363	0.83752	0.88806	0.849737	0.0339078		0.93669	0.9241	0.95828	0.93969	0.0172864		0.98695	0.98927	0.99466	0.990293	0.00395556
130	0.23244	0.23555	0.24715	0.23838	0.00775259		0.66589	0.62513	0.62559	0.63887	0.0234011		0.8484	0.86959	0.90396	0.873983	0.0280393		0.95406	0.93426	0.96939	0.95257	0.0176123		0.9884	0.98927	0.99439	0.990687	0.00323655
150	0.23323	0.23638	0.24694	0.23885	0.007181		0.68959	0.64406	0.65437	0.662673	0.0238737		0.87048	0.88696	0.92167	0.893037	0.0261304		0.96623	0.9388	0.97509	0.96004	0.0189203		0.99001	0.98514	0.99412	0.989757	0.00449536
170	0.23283	0.23679	0.24736	0.238993	0.00751141		0.7123	0.66351	0.68341	0.686407	0.0245327		0.89036	0.89444	0.93878	0.90786	0.0268551		0.97646	0.94682	0.98049	0.967923	0.0183868		0.99146	0.98377	1	0.991743	0.00811871
190	0.23441	0.23824	0.24881	0.240487	0.00745826		0.73301	0.68691	0.70853	0.709483	0.0230648		0.90724	0.9078	0.94658	0.92054	0.022553		0.98279	0.95029	0.9892	0.974093	0.020862		0.99275	0.98459	1.00267	0.993337	0.00905427
210	0.23402	0.23824	0.24922	0.240493	0.00784654		0.75307	0.70899	0.7326	0.731553	0.0220586		0.92175	0.91769	0.95618	0.931873	0.0211478		0.98344	0.95243	0.9955	0.977123	0.0222189		0.99372	0.98624	0.9984	0.992787	0.00613349
230	0.23323	0.23928	0.25026	0.240923	0.00863311		0.77212	0.73265	0.76217	0.755647	0.0205277		0.93406	0.92998	0.96188	0.941973	0.01736		0.98409	0.95644	0.9976	0.979377	0.0209809		0.99484	0.98872	0.99252	0.992027	0.00308968
250	0.23283	0.23969	0.25047	0.240997	0.0088923		0.79052	0.76025	0.77603	0.7756	0.0151396		0.9451	0.94148	0.94748	0.944687	0.00302128		0.98588	0.95591	1.0045	0.982097	0.0245149		0.99468	0.9901	0.99145	0.992077	0.00235343
270	0.23283	0.2399	0.25254	0.241757	0.00998531		0.80693	0.77997	0.79461	0.793837	0.0134966		0.95472	0.94629	0.96188	0.954297	0.00780362		0.98653	0.95804	1.003	0.982523	0.0227462		0.99629	0.99037	0.99519	0.99395	0.00314878
290	0.23283	0.24135	0.25233	0.24217	0.00977583		0.82284	0.79732	0.81214	0.810767	0.0128153		0.96324	0.95056	0.97779	0.963863	0.0136257		0.98734	0.95965	1.0045	0.98383	0.0226301		0.99678	0.99257	0.99546	0.994937	0.00215324
310	0.23283	0.24218	0.25337	0.242793	0.0102837		0.83792	0.81598	0.82967	0.827857	0.0110818		0.9694	0.95778	0.97899	0.968723	0.0106212		0.98847	0.95858	1.0081	0.98505	0.0249365		0.99791	0.99312	0.9984	0.996477	0.00291726
330	0.23323	0.24259	0.25502	0.243613	0.010931		0.85134	0.83202	0.84746	0.843607	0.0102202		0.97129	0.96232	0.9898	0.97447	0.0140133		0.98929	0.96179	1.0123	0.987793	0.0252882		0.99807	0.99367	0.99359	0.99511	0.00256375
350	0.23244	0.24425	0.25482	0.243837	0.0111957		0.8641	0.83386	0.86316	0.853707	0.0171941		0.97366	0.9674	0.9961	0.979053	0.015091		0.98994	0.95991	1.012	0.987283	0.0261464		0.99903	0.99422	0.99385	0.9957	0.00288979
370	0.23204	0.24446	0.25606	0.244187	0.0120123		0.8767	0.83912	0.87598	0.863933	0.021492		0.97366	0.9706	0.9964	0.98022	0.0140956		0.98994	0.95938	1.0114	0.986907	0.0261423		0.99871	0.99697	0.99225	0.995977	0.00334259
390	0.23283	0.2457	0.25792	0.245483	0.0125464		0.8883	0.85252	0.88776	0.876193	0.0205035		0.97523	0.97221	0.9994	0.98228	0.0149031		0.99058	0.95885	1.01561	0.988347	0.0284458		0.99968	0.9967	0.99332	0.996567	0.0031821
410	0.23283	0.24632	0.25772	0.245623	0.0124596		0.89741	0.86409	0.89691	0.886137	0.0190946		0.97649	0.97782	1.0033	0.98587	0.0151095		0.99156	0.95938	1.01891	0.98995	0.0297976		1	0.99587	0.99599	0.997287	0.00235058
430	0.23244	0.24736	0.26103	0.246943	0.0142996		0.90736	0.87566	0.90241	0.895143	0.0170536		0.9776	0.98263	1.0018	0.987343	0.01277		0.99205	0.95938	1.01321	0.988213	0.0271193		1	0.99725	0.99546	0.99757	0.00228685
450	0.23244	0.2486	0.25979	0.246943	0.0137501		0.91614	0.8867	0.90738	0.903407	0.0151168		0.97839	0.97862	1.0084	0.98847	0.0172603		0.99334	0.96018	1.01801	0.99051	0.0290187		1.00016	0.9978	0.99653	0.998163	0.00184207
470	0.23283	0.2486	0.25979	0.247073	0.0135447		0.92393	0.89642	0.91366	0.911337	0.0139014		0.97918	0.9837	1.0111	0.991327	0.0172727		0.99416	0.95938	1.01771	0.990417	0.0293446		1.00048	0.99807	0.99519	0.997913	0.00264848
490	0.23244	0.24902	0.2602	0.24722	0.0139673		0.93106	0.90431	0.9147	0.91669	0.0134856		0.98091	0.98343	1.0081	0.990813	0.0150236		0.99416	0.96125	1.01801	0.99114	0.0285003		1.00064	0.9989	0.99759	0.999043	0.00153004
510	0.23244	0.25005	0.26207	0.248187	0.0149026		0.93735	0.9143	0.91915	0.9236	0.0121523		0.9817	0.98584	1.0084	0.99198	0.01437		0.99481	0.95991	1.01771	0.99081	0.0291069		1.00081	1.0011	0.99572	0.99921	0.0030259
530	0.23283	0.25088	0.26269	0.2488	0.0150383		0.94332	0.9235	0.92412	0.930313	0.0112684		0.98312	0.98503	1.0102	0.992783	0.0151135		0.99481	0.96072	1.02191	0.99248	0.0306615		1.00113	0.99972	0.99759	0.99948	0.00178216
550	0.23283	0.25109	0.26372	0.249213	0.0155303		0.94945	0.93034	0.92622	0.935337	0.0123949		0.98407	0.98557	1.0123	0.99398	0.0158833		0.99497	0.96045	1.02251	0.992643	0.0310954		1.00129	0.99917	0.99759	0.99935	0.00185656
570	0.23244	0.25295	0.26621	0.250533	0.0170142		0.95393	0.93638	0.93093	0.940413	0.0120188		0.98549	0.98691	1.012	0.9948	0.0149125		0.99562	0.96045	1.02011	0.99206	0.0299889		1.00209	1	1.0008	1.00096	0.00105453
590	0.23283	0.25337	0.26352	0.249907	0.0156354		0.95824	0.94006	0.9359	0.944733	0.0118806		0.9858	0.98664	1.01321	0.995217	0.0155883		0.99562	0.95991	1.02281	0.99278	0.031546		1.00145	0.99917	1.00241	1.00101	0.00166421
610	0.23283	0.2544	0.26683	0.251353	0.0172035		0.96271	0.94059	0.9427	0.948667	0.0122076		0.98659	0.98503	1.01261	0.994743	0.0154926		0.99659	0.96018	1.02041	0.992393	0.0303335		1.00177	1	1.00374	1.00184	0.00187089
630	0.23402	0.25482	0.2542	0.24768	0.011834		0.96636	0.96188	0.94689	0.958377	0.0101968		0.98691	0.99658	1.01321	0.9989	0.0133026		0.99675	0.95938	1.01951	0.99188	0.0303594		1.00177	1.00131	1.00321	1.0021	0.000991228
650	0.23283	0.24508	0.25482	0.244243	0.0110188		0.96951	0.97687	0.95055	0.965643	0.0135794		0.98785	1.00237	1.01501	1.00174	0.0135908		0.99708	0.95885	1.02311	0.993013	0.0323224		1.00193	1.0071	1	1.00301	0.00367114
670	0.23323	0.24073	0.25565	0.243203	0.0114128		0.97249	0.96556	0.95421	0.964087	0.00922863		0.98912	1	1.01681	1.00198	0.0139504		0.99708	0.95938	1.02281	0.99309	0.0319027		1.0029	1.00315	1.00759	1.00455	0.00263857
690	0.23362	0.24177	0.25668	0.244023	0.011694		0.97564	0.96714	0.95761	0.966797	0.0090199		0.99006	0.99474	1.01411	0.999637	0.0127508		0.99708	0.95938	1.01951	0.99199	0.0303864		1.00226	1.01209	1.00759	1.00731	0.00492084
710	0.23244	0.24218	0.25751	0.244043	0.0126384		0.97779	0.97923	0.96023	0.972417	0.0105785		0.99053	0.99422	1.01561	1.00012	0.013541		0.99756	0.96018	1.02371	0.993817	0.03193		1.00226	1.01262	1.00654	1.00714	0.005206
730	0.23283	0.24301	0.25813	0.244657	0.0127301		0.98044	0.97634	0.96311	0.973297	0.00905697		0.99085	0.9979	1.01561	1.00145	0.0127567		0.99773	0.95938	1.02431	0.993807	0.0326423		1.00258	1.0113	1.0089	1.00759	0.00450446
750	0.23283	0.24404	0.25896	0.245277	0.0131088		0.98343	0.97424	0.96494	0.974203	0.00924505		0.99164	1.00499	1.01741	1.00468	0.0128878		0.99789	0.96125	1.02431	0.994483	0.0316677		1.00226	1.01104	1.00549	1.00626	0.00444079
770	0.23283	0.24549	0.25979	0.246037	0.0134883		0.98442	0.97503	0.96808	0.975843	0.00820031		0.99164	1.01393	1.00471	1.00343	0.0112003		0.99821	0.95991	1.00394	0.987353	0.0239387		1.00242	1.00158	1.00706	1.00369	0.00295143
790	0.23283	0.24508	0.26062	0.246177	0.0139274		0.98608	0.97818	0.97096	0.978407	0.00756255		0.99227	1.00999	1.00706	1.00311	0.00949849		0.99838	0.96072	1.00868	0.98926	0.0252472		1.00193	1.00394	1.00392	1.00326	0.00115474
810	0.23323	0.24632	0.26165	0.247067	0.0142247		0.98774	0.98107	0.97462	0.981143	0.00656031		0.9929	1.00946	1.00785	1.0034	0.0091317		0.99903	0.96045	1.00762	0.989033	0.0251237		1.00258	1.00762	1.00837	1.00619	0.00314876
830	0.23283	0.24736	0.26248	0.247557	0.014826		0.98923	0.98396	0.97776	0.98365	0.00574128		0.99385	1.00578	1.00863	1.00275	0.00784109		0.99854	0.96045	1.01104	0.99001	0.0263516		1.00209	0.99816	1.00392	1.00139	0.00294311
850	0.23283	0.24798	0.26331	0.24804	0.0152401		0.98972	0.98686	0.98012	0.985567	0.00492895		0.99432	1.00342	1.0102	1.00265	0.0079682		0.9987	0.95991	1.00894	0.989183	0.0258633		1.00226	0.99816	1.00471	1.00171	0.00330946
870	0.23323	0.24881	0.26414	0.248727	0.0154552		0.99055	0.99238	0.98299	0.98864	0.00497786		0.99495	1.00605	1.00968	1.00356	0.0076742		0.99886	0.96018	1.01025	0.989763	0.0262453		1.00177	1.00026	1.00314	1.00172	0.00144057
890	0.23323	0.24984	0.26455	0.249207	0.0156696		0.99105	0.99553	0.98718	0.991253	0.00417871		0.99511	1.00342	1.00968	1.00274	0.007309		0.99935	0.95938	1.00973	0.989487	0.0265847		1.00177	1.00263	1.00497	1.00312	0.00165606
910	0.23362	0.25005	0.26725	0.250307	0.0168165		0.99171	1.00079	0.98796	0.993487	0.00659694		0.99495	0.99501	1.00968	0.99988	0.0084871		0.99935	0.96045	1.01183	0.990543	0.0267982		1.00161	1	1.00235	1.00132	0.00120154
930	0.23244	0.25129	0.26642	0.25005	0.0170239		0.99254	1.00184	0.98012	0.9915	0.0108973		0.99574	0.9929	1.00942	0.999353	0.00883288		0.99968	0.95991	1.00657	0.98872	0.0251869		1.00177	1.00863	1.00157	1.00399	0.0040196
950	0.23323	0.2515	0.26455	0.24976	0.0157323		0.99271	0.99474	0.98299	0.990147	0.00628042		0.9959	1.00026	1.0102	1.00212	0.0073292		0.99968	0.96018	1.00605	0.988637	0.0248492		1.00145	1.00916	1.00026	1.00362	0.00483167
970	0.23244	0.25295	0.26725	0.25088	0.0174971		0.99321	0.9929	0.98718	0.991097	0.00339547		0.99637	1.00026	1.0102	1.00228	0.00713214		0.99935	0.95938	1.00552	0.988083	0.0250485		1.00209	1.00863	1	1.00357	0.00450216
990	0.23283	0.25337	0.26642	0.250873	0.0169336		0.99337	0.99369	0.98796	0.991673	0.00321982		0.99669	0.98796	1.00785	0.9975	0.00996971		0.99951	0.95938	1.00499	0.98796	0.0249022		1.00081	1.01256	0.99974	1.00437	0.0071129
Fig. 2i
·OH/(μM)				mean	s.d.
50	0.0043	0.00463	0.00389	0.00427333	0.00037072
80	0.01399	0.01905	0.01551	0.0161833	0.00259633
100	0.04041	0.04092	0.04389	0.04174	0.00187933
200	0.11271	0.12252	0.10209	0.11244	0.0102177

## Sheet: Fig. 3
Fig. 3c
	[·OH]/(μM)				mean	s.d.
	0	0.994229	1.01821	0.987565	1	0.0161151
	0.1	0.984161	0.99456	0.967582	0.982101	0.0136067
	0.2	0.969985	0.962506	0.948473	0.960321	0.0109212
	0.5	0.945928	0.938847	0.926774	0.937183	0.00968512
	0.8	0.901031	0.925714	0.905804	0.91085	0.0130927
	1	0.860881	0.89957	0.892749	0.8844	0.0206516
	1.5	0.821782	0.881931	0.878099	0.860604	0.0336757
	2	0.807577	0.867628	0.852909	0.842704	0.0312991
	5	0.675507	0.724104	0.682405	0.694005	0.0262935
	10	0.451512	0.452173	0.43329	0.445658	0.0107166
	20	0.104769	0.0691611	0.0678316	0.0805871	0.0209524
Fig. 3e
	[·OH]/(μM)				mean	s.d.
	0	0.0475252	0.0423574	0.0482072	0.0460299	0.00319873
	1	0.063385	0.0640623	0.0732105	0.0668859	0.00548768
	2	0.0956802	0.0908527	0.109922	0.0988184	0.00991459
	5	0.158039	0.14796	0.162645	0.156215	0.00751063
	10	0.274557	0.249515	0.253256	0.259109	0.0135083
	20	0.460283	0.432877	0.476176	0.456445	0.021903
Fig. 3f		FL780/FL1113
	[·OH]/(μM)				mean	s.d.
	1	0.860881	0.89957	0.892749	0.8844	0.0206516
	2	0.807577	0.867628	0.852909	0.842704	0.0312991
	5	0.675507	0.724104	0.682405	0.694005	0.0262935
	10	0.451512	0.452173	0.43329	0.445658	0.0107166
	20	0.104769	0.0691611	0.0678316	0.0805871	0.0209524
		PA755/PA905
	[·OH]/(μM)				mean	s.d.
	1	0.063385	0.0640623	0.0732105	0.0668859	0.00548768
	2	0.0956802	0.0908527	0.109922	0.0988184	0.00991459
	5	0.158039	0.14796	0.162645	0.156215	0.00751063
	10	0.274557	0.249515	0.253256	0.259109	0.0135083
	20	0.460283	0.432877	0.476176	0.456445	0.021903
Fig. 3h		FL780/FL1113
					mean	s.d.
	1	0.000849029	0.000750614	0.000947444	0.000849029	9.8415e-05
	2	0.94827	1.02399	1.0456	1.00595	0.05111
	3	0.98871	1.0112	0.96926	0.98973	0.02099
	4	0.93355	1.04474	0.95329	0.97719	0.05932
	5	0.96669	1.04106	0.99225	1	0.03779
	6	0.98138	1.02719	0.92922	0.97926	0.04902
	7	0.97318	1.00057	0.98536	0.98637	0.01372
	8	0.97522	0.94522	0.97391	0.96479	0.01696
	9	0.9185	1.01183	0.91303	0.94779	0.05553
Fig. 3i		PA755/PA905
					mean	s.d.
	1	1.01909	0.919315	1.0616	1	0.0730373
	2	0.046884	0.0523149	0.0486747	0.0492912	0.00276747
	3	0.0457214	0.047798	0.0493102	0.0476099	0.00180181
	4	0.0475451	0.0503619	0.0475257	0.0484776	0.00163192
	5	0.0452498	0.0513664	0.046358	0.0476581	0.00325898
	6	0.04838	0.0461277	0.0481246	0.0475441	0.00123325
	7	0.0476825	0.0452883	0.0495976	0.0475228	0.00215906
	8	0.0483809	0.04763	0.0461465	0.0473858	0.00113702
	9	0.0505017	0.0445051	0.0485072	0.047838	0.0030538

## Sheet: Fig. 4
Fig. 4c						mean	s.d.
	780 nm	1	1.0088	1.02094	0.97026	1	0.02646
		2	0.427154	0.465388	0.470359	0.4543	0.0236402
		3	0.647567	0.879631	0.783281	0.77016	0.116587
		4	0.603732	0.650047	0.67741	0.64373	0.0372428
		5	0.941037	0.917725	0.909634	0.922799	0.0163049
		6	0.659998	0.708493	0.684251	0.684247	0.0242475
		7	0.883521	0.953469	0.916165	0.917718	0.0349995
						mean	s.d.
	1113 nm	1	0.99733	0.9411	1.06157	1	0.0602794
		2	1.05113	0.96577	1.07293	1.02994	0.0566346
		3	1	1.02422	1.11177	1.04533	0.0587993
		4	1.0262	0.94906	0.95746	0.977573	0.0423209
		5	1.07476	1.03373	0.97804	1.02884	0.0485448
		6	0.95813	1.04314	0.98994	0.99707	0.0429512
		7	0.94382	1.03473	1.0142	0.997583	0.0476785
Fig. 4d						mean	s.d.
	755 nm	1	0.91925	1.0483	1.03245	1	0.0703792
		2	2.31424	2.17771	2.152	2.21465	0.0872002
		3	1.57578	1.33839	1.09983	1.338	0.237975
		4	1.72076	1.61166	1.84569	1.72604	0.117104
		5	1.06303	1.25007	1.07121	1.1281	0.105705
		6	1.54295	1.68768	1.46	1.56354	0.115229
		7	0.79688	0.80239	1.0468	0.882023	0.142727
						mean	s.d.
	905 nm	1	1.02849	1.01077	0.96075	1	0.03513
		2	1.0047	1.04323	0.93788	0.99527	0.0533043
		3	1.03297	1.03722	0.9574	1.0092	0.0449075
		4	1.04418	0.9829	0.94999	0.992357	0.0478018
		5	1.0066	0.97789	0.95599	0.98016	0.0253812
		6	1.01446	0.97	0.97231	0.98559	0.0250288
		7	0.99128	1.04116	0.95177	0.994737	0.0447951
Fig. 4e						mean	s.d.
	FL780/FL1113	1	1.0115	1.08483	0.913986	1.00344	0.085708
		2	0.406376	0.481883	0.438387	0.442215	0.0378987
		3	0.647567	0.85883	0.704535	0.736977	0.109304
		4	0.588318	0.684938	0.707507	0.660255	0.0633123
		5	0.875579	0.88778	0.930058	0.897806	0.0285898
		6	0.68884	0.679193	0.691204	0.686412	0.00636304
		7	0.936112	0.921466	0.903337	0.920305	0.0164182
						mean	s.d.
	PA755/PA905	1	0.893786	1.03713	1.07463	1.00185	0.0954445
		2	2.30341	2.08747	2.29454	2.22847	0.122194
		3	1.52548	1.29036	1.14877	1.32154	0.190284
		4	1.64795	1.6397	1.94285	1.7435	0.172692
		5	1.05606	1.27833	1.12052	1.15164	0.114357
		6	1.52096	1.73988	1.50158	1.58747	0.132342
		7	0.80389	0.770669	1.09985	0.891468	0.181223

## Sheet: Fig. 5
Fig. 5c		FL780/FL1113
					mean	s.d.
	Ctrl	1.27924	0.850875	0.919516	1.01654	0.230075
	Erastin	0.301284	0.370726	0.508062	0.393357	0.10523
	Erastin + Fer-1	0.717581	0.597648	1.00002	0.771751	0.206586
		PA755/PA905
					mean	s.d.
	Ctrl	1.00045	0.950422	1.04434	0.998402	0.0469904
	Erastin	2.37534	2.2179	2.75108	2.44811	0.273933
	Erastin + Fer-1	1.34992	1.31217	1.41748	1.35986	0.0533539
Fig. 5g		ΔFL780/ΔFL1113
					mean	s.d.
	Saline	1.03449	0.988166	0.980221	1.00096	0.0293097
	Erastin	0.549302	0.614348	0.559393	0.574348	0.0350069
	Erastin + Fer-1	0.639044	0.807422	0.826478	0.757648	0.103155
		ΔPA755/ΔPA905
					mean	s.d.
	Saline	0.9051	1.05861	1.03629	1	0.0829401
	Erastin	1.65647	2.00912	1.70137	1.78899	0.191958
	Erastin + Fer-1	1.3254	1.17388	1.32493	1.27474	0.0873448

## Sheet: Fig. 6
Fig.6c	ΔFL780/ΔFL1113
		0 Gy							10 Gy						10 Gy + tempol
					mean	s.d.						mean	s.d.					mean	s.d.
	Pre RT	1.02262	0.990033	0.989763	1.00081	0.018892			1.10939	1.10498	1.04351	1.08596	0.0368299		0.979633	1.18069	1.0062	1.05551	0.109219
	Post RT	0.884182	1.18189	1.10942	1.0585	0.155248			0.461983	0.397619	0.325593	0.395065	0.0682307		0.68484	0.639447	0.671368	0.665219	0.023313
	ΔPA755/ΔPA905
Fig.6d		0 Gy							10 Gy						10 Gy + tempol
					mean	s.d.						mean	s.d.					mean	s.d.
	Pre RT	0.997228	1.04066	0.962113	1	0.0393467			0.953097	1.07017	1.04912	1.02413	0.0624099		0.995753	1.08317	1.01956	1.03283	0.0451942
	Post RT	0.900316	0.973973	0.91049	0.92826	0.0399148			1.48034	1.32476	1.45516	1.42009	0.0835108		1.02585	1.06188	1.10639	1.06471	0.0403439

## Sheet: Supplementary Fig. 2
Supplementary Fig. 2a
	0 μM						100 μM						150 μM						200 μM						250 μM
Time (s)				mean	s.d.					mean	s.d.					mean	s.d.					mean	s.d.					mean	s.d.
0	0.20967	0.225033	0.225029	0.219911	0.0088688		0.20967	0.214381	0.222575	0.215542	0.00653031		0.20967	0.228362	0.21838	0.218804	0.0093533		0.20967	0.22581	0.214929	0.216803	0.0082316		0.20967	0.225806	0.216429	0.217302	0.00810355
20	0.20605	0.212383	0.22464	0.214358	0.00945123		0.2538	0.254995	0.272198	0.260331	0.0102945		0.32938	0.298759	0.2739	0.30068	0.0277898		0.39855	0.39123	0.21904	0.336273	0.101593		0.46114	0.346311	0.320513	0.375988	0.0748635
40	0.20638	0.225033	0.223863	0.218425	0.0104481		0.27009	0.334911	0.298399	0.301133	0.0324967		0.3699	0.303964	0.30523	0.326365	0.0377079		0.43478	0.42091	0.346427	0.400706	0.0475157		0.50725	0.51511	0.409165	0.477175	0.0590293
60	0.20704	0.218375	0.22464	0.216685	0.00892115		0.29974	0.364027	0.365328	0.343032	0.0374973		0.40613	0.381556	0.32673	0.371472	0.0406492		0.47102	0.46311	0.374523	0.436218	0.0535755		0.55501	0.511571	0.469995	0.512192	0.0425111
80	0.20671	0.212383	0.22464	0.214578	0.00916447		0.33762	0.380294	0.357108	0.358341	0.0213639		0.43643	0.378349	0.4143	0.409693	0.0293132		0.50395	0.50476	0.419258	0.475989	0.0491324		0.58861	0.563844	0.51773	0.556728	0.0359716
100	0.20704	0.212716	0.225029	0.214929	0.00919633		0.35639	0.422093	0.373605	0.384029	0.0340691		0.46344	0.394627	0.44401	0.434026	0.0354765		0.53953	0.5486	0.478723	0.522284	0.0379966		0.61693	0.590798	0.571195	0.592974	0.0229452
120	0.20704	0.212716	0.225806	0.215188	0.0096242		0.3778	0.433628	0.393741	0.401723	0.0287571		0.48913	0.430116	0.4795	0.466249	0.0316603		0.57082	0.59161	0.532733	0.565054	0.0298588		0.65086	0.641165	0.626841	0.639622	0.0120835
140	0.20704	0.212383	0.225418	0.214947	0.0094533		0.39592	0.453312	0.421883	0.423705	0.0287395		0.52701	0.474816	0.51919	0.507005	0.0281497		0.6031	0.61055	0.57365	0.595767	0.0195126		0.6805	0.698611	0.670486	0.683199	0.0142559
160	0.20704	0.214714	0.225418	0.215724	0.00923045		0.41403	0.468265	0.450267	0.444187	0.0276239		0.5448	0.501619	0.52258	0.523	0.0215934		0.63406	0.64085	0.61102	0.628643	0.0156352		0.71081	0.736183	0.701855	0.716283	0.0178064
180	0.20704	0.213715	0.225806	0.21552	0.00951261		0.43281	0.487171	0.467734	0.462572	0.0275459		0.57642	0.525531	0.55517	0.552374	0.0255595		0.65811	0.66948	0.644845	0.657478	0.0123299		0.73683	0.766403	0.732679	0.745304	0.0183902
200	0.20737	0.213049	0.225418	0.215279	0.0092282		0.45092	0.507676	0.488355	0.482317	0.0288558		0.60178	0.582082	0.57567	0.586511	0.0136067		0.69039	0.70161	0.670213	0.687404	0.0159101		0.76285	0.793085	0.760775	0.772236	0.0180849
220	0.20802	0.214048	0.226195	0.216088	0.00925765		0.46937	0.524753	0.505337	0.49982	0.0281006		0.62154	0.579947	0.62011	0.607199	0.0236115		0.71015	0.72802	0.691489	0.709886	0.0182667		0.78788	0.81541	0.787507	0.796932	0.0160031
240	0.20737	0.213715	0.226195	0.21576	0.00957772		0.48782	0.546572	0.533047	0.52248	0.0307685		0.6446	0.606236	0.64692	0.632585	0.0228489		0.73683	0.75687	0.710584	0.734761	0.0232124		0.81028	0.836374	0.81042	0.819025	0.0150248
260	0.20737	0.214048	0.225418	0.215612	0.00912498		0.50593	0.565237	0.526822	0.532663	0.0300816		0.66667	0.603049	0.67741	0.649043	0.0401921		0.75956	0.76941	0.73377	0.754247	0.0184046		0.83235	0.856248	0.831697	0.840098	0.0139901
280	0.2077	0.214381	0.225806	0.215962	0.00915625		0.52438	0.587592	0.56526	0.559077	0.0320563		0.68742	0.633544	0.69081	0.670591	0.0321289		0.78162	0.78682	0.756956	0.775132	0.0159543		0.85211	0.876123	0.851064	0.859766	0.0141756
300	0.2077	0.214714	0.225418	0.215944	0.00892272		0.54282	0.599947	0.579573	0.574113	0.0289524		0.70883	0.654048	0.71625	0.693043	0.0339733		0.80369	0.8116	0.77796	0.79775	0.0175893		0.87089	0.892186	0.868249	0.877108	0.0131244
320	0.2077	0.215047	0.226195	0.216314	0.00931245		0.56258	0.614932	0.59607	0.591194	0.0265143		0.72892	0.67429	0.72498	0.709397	0.0304669		0.82379	0.83855	0.799782	0.820707	0.0195671		0.88703	0.906888	0.884615	0.892844	0.0122219
340	0.20802	0.215379	0.226584	0.216661	0.009348		0.58004	0.630967	0.614993	0.608667	0.0260464		0.74836	0.700053	0.73471	0.727708	0.0249034		0.84256	0.85516	0.819967	0.839229	0.0178312		0.90218	0.920501	0.898527	0.907069	0.0117747
360	0.20802	0.214381	0.226584	0.216328	0.00943384		0.59816	0.647266	0.633916	0.626447	0.0253906		0.76614	0.714248	0.75653	0.745639	0.027607		0.85936	0.87258	0.837971	0.856637	0.0174647		0.91601	0.93248	0.91162	0.920037	0.0109976
380	0.2077	0.214381	0.226584	0.216222	0.0095755		0.6166	0.66225	0.647016	0.641955	0.0232421		0.78393	0.728181	0.77282	0.761644	0.0295072		0.87649	0.88674	0.854337	0.872522	0.0165618		0.92919	0.943098	0.922531	0.931607	0.0104943
400	0.2077	0.213715	0.226584	0.216	0.00964694		0.63373	0.674869	0.668365	0.658988	0.0221143		0.80073	0.777108	0.78754	0.788459	0.0118377		0.89131	0.8979	0.86934	0.886183	0.0149543		0.94006	0.9529	0.932624	0.941861	0.010257
420	0.20802	0.217044	0.226584	0.217216	0.00928307		0.65185	0.68775	0.677341	0.672314	0.0184704		0.8172	0.775773	0.79489	0.795954	0.0207341		0.90481	0.91397	0.885979	0.901586	0.0142711		0.94928	0.966785	0.942444	0.952836	0.0125539
440	0.20802	0.214048	0.226584	0.216217	0.00947009		0.66832	0.700631	0.696021	0.688324	0.0174767		0.83334	0.809443	0.82988	0.824221	0.0129147		0.91865	0.92676	0.900709	0.915373	0.013331		0.95751	0.968963	0.950082	0.958852	0.00951165
460	0.21	0.215712	0.226972	0.217562	0.00863599		0.68544	0.708254	0.714459	0.702718	0.0152812		0.84816	0.820484	0.83909	0.835911	0.0141093		0.92985	0.9401	0.915985	0.928645	0.0121027		0.96476	0.975769	0.957447	0.965992	0.00922308
480	0.20901	0.214381	0.227361	0.216917	0.00943481		0.70191	0.717981	0.728045	0.715979	0.0131819		0.86199	0.826782	0.87118	0.853317	0.023435		0.94006	0.95317	0.924986	0.939405	0.0141032		0.97168	0.984754	0.963721	0.973385	0.0106196
500	0.20934	0.214381	0.227361	0.217027	0.00929744		0.71937	0.72613	0.74163	0.729044	0.0114125		0.87517	0.832818	0.88143	0.863139	0.0264449		0.94928	0.96542	0.93317	0.94929	0.0161252		0.97695	0.983665	0.969449	0.976688	0.00711142
520	0.20967	0.214714	0.226972	0.217119	0.00889839		0.73485	0.733754	0.753033	0.740545	0.010828		0.88703	0.841756	0.89352	0.874102	0.0281998		0.95751	0.97631	0.944081	0.9593	0.016189		0.98222	0.988565	0.972722	0.981169	0.00797355
540	0.21	0.214048	0.226972	0.217007	0.00886463		0.75066	0.740326	0.767589	0.752858	0.0137636		0.89823	0.859632	0.91324	0.890367	0.0276554		0.96443	0.98475	0.951718	0.966966	0.0166612		0.98452	0.990199	0.977632	0.984117	0.00629291
560	0.20934	0.215712	0.226584	0.217212	0.00871915		0.76614	0.766109	0.77147	0.767907	0.00308625		0.90877	0.860936	0.9377	0.902469	0.0387681		0.96937	0.99401	0.958538	0.973973	0.0181784		0.98749	0.99156	0.98036	0.98647	0.00566922
580	0.20967	0.214714	0.226584	0.216989	0.00868343		0.78129	0.784784	0.782872	0.782982	0.00174981		0.91799	0.884616	0.92821	0.910272	0.0227987		0.97398	0.99782	0.961538	0.977779	0.0184368		0.99045	0.992921	0.981724	0.988365	0.00588264
600	0.20901	0.214381	0.226195	0.216529	0.00879157		0.79579	0.791104	0.792819	0.793238	0.00237084		0.9361	0.890925	0.93505	0.920692	0.0257838		0.97859	0.99891	0.966176	0.981225	0.0165255		0.99276	0.993738	0.98227	0.989589	0.00635788
620	0.20967	0.214048	0.226972	0.216897	0.00899612		0.80962	0.814259	0.799854	0.807911	0.00735261		0.94335	0.896972	0.9382	0.926174	0.0254207		0.99803	1.00082	0.97054	0.989797	0.0167349		0.99375	0.994555	0.983633	0.990646	0.00608649
640	0.20967	0.214048	0.226972	0.216897	0.00899612		0.8228	0.825047	0.812712	0.820187	0.0065697		0.95686	0.890652	0.95504	0.934184	0.0377108		0.98485	1.00408	0.972177	0.987036	0.0160635		0.99572	0.996188	0.984452	0.99212	0.00664509
660	0.20967	0.214381	0.226584	0.216878	0.00872906		0.83564	0.839253	0.822902	0.832598	0.00858983		0.96476	0.893544	0.95162	0.936641	0.0378974		0.98815	1.0049	0.972722	0.988591	0.0160934		0.99671	0.996188	0.984997	0.992632	0.00661692
680	0.20934	0.214381	0.226195	0.216639	0.00865141		0.84882	0.848728	0.834061	0.84387	0.0084945		0.96838	0.901956	0.94083	0.937055	0.0333726		0.98946	1.01143	0.976541	0.992477	0.017639		0.99671	0.997005	0.986634	0.99345	0.00590447
700	0.20934	0.214048	0.226584	0.216657	0.00891308		0.86002	0.851356	0.838671	0.850016	0.0107377		0.97135	0.923007	0.94425	0.946202	0.0242304		0.99078	1.01143	0.977632	0.993281	0.0170371		0.99671	0.997005	0.988271	0.993995	0.0049599
720	0.20934	0.214714	0.226584	0.216879	0.00882347		0.87122	0.872408	0.853954	0.865861	0.0103283		0.97365	0.929579	0.9524	0.951876	0.02204		0.99276	1.01742	0.979542	0.996574	0.019225		0.99605	0.998366	0.987998	0.994138	0.00544231
740	0.20967	0.215047	0.226195	0.216971	0.00842888		0.88176	0.89232	0.855167	0.876416	0.019144		0.97563	0.93694	0.95844	0.957003	0.0193849		0.99309	1.02341	0.979815	0.998772	0.0223462		0.99539	0.998366	0.989089	0.994282	0.00473701
760	0.20967	0.214048	0.226972	0.216897	0.00899612		0.89131	0.914511	0.865599	0.890473	0.0244666		0.97794	0.939832	0.95107	0.956281	0.0195812		0.99968	1.02287	0.980633	1.00106	0.0211524		0.99506	0.998911	0.988816	0.994262	0.00509446
780	0.20934	0.214381	0.226584	0.216768	0.00886631		0.90119	0.926614	0.873848	0.900551	0.026389		0.97958	0.948507	0.95923	0.962439	0.0157832		1	1.02859	0.984724	1.00444	0.022267		0.99441	0.998366	0.988543	0.993773	0.0049424
800	0.20967	0.213715	0.226195	0.216527	0.00861388		0.90942	0.935563	0.881368	0.908784	0.0271028		0.98057	0.92245	0.98002	0.961013	0.0333979		0.99342	1.03022	0.987452	1.0037	0.0231622		0.99408	0.998094	0.989362	0.993845	0.00437098
820	0.21	0.215047	0.226584	0.21721	0.00850093		0.91733	0.946614	0.888404	0.917449	0.0291054		0.98189	0.924816	0.9745	0.960402	0.0310391		0.99342	1.03077	0.992635	1.00561	0.0217942		0.99375	0.999183	0.989634	0.994189	0.0047895
840	0.21	0.214048	0.227361	0.217136	0.00908324		0.92589	0.957666	0.893498	0.925685	0.0320841		0.98386	0.931388	0.98028	0.965176	0.029316		0.99342	1.03267	0.992089	1.00606	0.0230547		0.99177	0.999728	0.989362	0.99362	0.00542495
860	0.21	0.214381	0.226195	0.216859	0.00837705		0.93182	0.963191	0.901262	0.932091	0.0309658		0.98386	0.933491	0.99238	0.96991	0.0318264		0.99276	1.03322	0.993453	1.00648	0.023162		0.99045	0.999183	0.989362	0.992998	0.00538387
880	0.21	0.214048	0.226972	0.217007	0.00886463		0.93808	0.968191	0.905871	0.937381	0.0311661		0.98452	0.939274	0.99579	0.973195	0.0299115		0.99177	1.0324	0.998363	1.00751	0.0218051		0.99045	0.999455	0.989362	0.993089	0.00554027
900	0.21033	0.213382	0.226584	0.216765	0.00863889		0.94434	0.969506	0.914605	0.942817	0.0274823		0.98485	0.940589	1.00105	0.975496	0.0312971		0.99144	1.03294	1.00546	1.00995	0.0211111		0.98881	0.998639	0.989907	0.992452	0.00538588
920	0.21033	0.213715	0.226972	0.217006	0.0087957		0.94895	0.96898	0.913392	0.943774	0.0281534		0.98452	0.939537	1.00605	0.976702	0.0339385		0.99078	1.03213	1.00245	1.00845	0.021318		0.98683	0.998639	0.989089	0.991519	0.00626827
940	0.21033	0.213715	0.226584	0.216876	0.00857561		0.95389	0.969243	0.917031	0.946721	0.0268342		0.98419	0.942429	1.00526	0.977293	0.0319783		0.98946	1.03621	0.994986	1.00689	0.0255457		0.98551	1	0.983721	0.989744	0.00892728
960	0.21066	0.213049	0.226584	0.216764	0.00858736		0.95784	0.968191	0.922125	0.949386	0.0241688		0.98485	0.944532	1.01209	0.980491	0.0339893		0.98848	1.03029	0.99126	1.00334	0.0233778		0.98419	1.00054	0.986176	0.990303	0.00892447
980	0.21099	0.214048	0.226195	0.217078	0.00804259		0.96147	0.96898	0.926977	0.952476	0.0223994		0.98551	0.952419	1.01262	0.983516	0.0301502		0.98782	1.02274	0.99317	1.00124	0.0188079		0.98386	1	0.989449	0.991103	0.00819614
1000	0.21033	0.213715	0.226972	0.217006	0.0087957		0.96509	0.968191	0.93377	0.955684	0.0190411		0.98452	0.953996	1.01341	0.983975	0.0297108		0.98518	1.02411	0.998352	1.00255	0.0198011		0.98156	1.00082	0.99054	0.990972	0.00963566
1020	0.21066	0.213382	0.226972	0.217005	0.0087388		0.96871	0.969243	0.936439	0.958131	0.0187876		0.98485	0.955836	1.0184	0.986362	0.0313094		0.98518	1.02737	0.994081	1.00221	0.0222388		0.98024	1.00054	0.992722	0.991169	0.010241
1040	0.21099	0.214381	0.226584	0.217318	0.00820137		0.97135	0.969769	0.938137	0.959752	0.0187358		0.98419	0.960305	1.03023	0.991575	0.0355427		0.98386	1.02037	0.9979	1.00071	0.0184165		0.97728	1.00136	0.995723	0.991455	0.0125952
1060	0.21099	0.213382	0.226972	0.217115	0.00862027		0.97332	0.969243	0.9459	0.962821	0.0147951		0.98419	0.956362	1.02156	0.987371	0.0327153		0.98222	1.02173	0.991718	0.998556	0.0206234		0.97859	1.00272	0.997632	0.992982	0.0127207
1080	0.21099	0.214048	0.226584	0.217207	0.008263		0.97596	0.970032	0.946628	0.964206	0.0155094		0.98386	0.960568	1.01183	0.985419	0.0256666		0.9809	1.03282	0.995537	1.00309	0.0267704		0.98386	1.00191	0.998451	0.994739	0.00957841
1110	0.21099	0.213715	0.226972	0.217226	0.00855006		0.97991	0.970557	0.954391	0.968286	0.0129102		0.98354	0.967403	1.01498	0.988641	0.0241953		0.97991	1.02527	0.998538	1.00124	0.0228003		0.98386	1.00218	0.99036	0.992133	0.00928679
1130	0.21099	0.214048	0.226584	0.217207	0.008263		0.98057	0.970294	0.956089	0.968985	0.0122928		0.98222	0.971346	1.01919	0.990919	0.0250801		0.97892	1.02608	0.991538	0.998846	0.0244145		0.97892	1.00245	0.991724	0.991031	0.0117804
1150	0.21132	0.213715	0.226972	0.217336	0.00843101		0.98057	0.975289	0.95803	0.971296	0.0117885		0.98156	0.972135	1.01919	0.990962	0.0248967		0.97892	1.02418	0.996176	0.999759	0.0228417		0.98386	1.00381	0.99227	0.993314	0.0100167
1170	0.21132	0.214048	0.226584	0.217317	0.00814013		0.98255	0.97082	0.956817	0.970062	0.0128832		0.98156	0.976078	1.02392	0.993853	0.026183		0.97794	1.02309	0.99054	0.99719	0.023298		0.98452	1.00327	0.983633	0.990473	0.0110884
1190	0.21099	0.214048	0.226584	0.217207	0.008263		0.98288	0.971609	0.966279	0.973589	0.00847606		0.98156	0.978444	1.02603	0.995345	0.02662		0.98288	1.02336	0.992177	0.999472	0.0212032		0.98386	1.00299	0.984452	0.990436	0.0108807
1210	0.21099	0.214381	0.226584	0.217318	0.00820137		0.98321	0.970294	0.967977	0.973827	0.0082081		0.98156	0.978444	1.01709	0.992365	0.0214695		0.97563	1.03037	0.992722	0.999574	0.0280058		0.98386	1.00245	0.984997	0.990436	0.0104203
1230	0.21099	0.214048	0.226972	0.217337	0.00848361		0.98386	0.970294	0.968705	0.974286	0.00832908		0.98024	0.975552	1.01525	0.990347	0.0216933		0.97497	1.02982	0.996541	1.00044	0.0276325		0.98222	1.00218	0.986634	0.990344	0.0104835
1250	0.21165	0.214381	0.226972	0.217668	0.00817294		0.98419	0.970032	0.967006	0.973743	0.00917327		0.97991	0.983176	1.00237	0.988485	0.0121349		0.97365	1.03064	0.997632	1.00064	0.0286139		0.9809	1.00245	0.988271	0.99054	0.010953
1270	0.21132	0.214714	0.226584	0.217539	0.00801454		0.98452	0.970294	0.973314	0.976043	0.00749511		0.97859	0.979232	1.01577	0.991197	0.0212829		0.97332	1.01742	0.999542	0.996762	0.0221832		0.98386	0.998366	0.987998	0.990075	0.00747292
1290	0.21198	0.213715	0.226195	0.217297	0.00775491		0.98485	0.96898	0.978166	0.977332	0.00796779		0.97827	0.983438	1.02576	0.995823	0.0260548		0.97267	1.02341	0.999815	0.998633	0.0253927		0.97958	0.998366	0.989089	0.989012	0.00939347
1310	0.21099	0.215047	0.226972	0.21767	0.00830781		0.98485	0.969243	0.97574	0.976611	0.00783992		0.97728	0.987119	1.02708	0.99716	0.0263747		0.97662	1.02287	0.990633	0.996707	0.0237156		0.98156	0.998911	0.988816	0.989762	0.0087141
1330	0.21132	0.214048	0.226584	0.217317	0.00814013		0.98452	0.96898	0.976225	0.976575	0.0077759		0.97695	0.983964	1.03155	0.997488	0.0297062		0.97135	1.02859	0.994724	0.99822	0.0287782		0.98024	0.998366	0.988543	0.98905	0.00907384
1350	0.21132	0.214048	0.226195	0.217188	0.00791901		0.98419	0.968717	0.979136	0.977348	0.00788996		0.97596	0.986593	1.0347	0.999084	0.0312989		0.97069	1.03022	0.997452	0.999454	0.0298157		0.98386	0.998094	0.989362	0.990439	0.00717795
1370	0.21165	0.213715	0.226584	0.217316	0.00809202		0.98485	0.968454	0.981077	0.978127	0.00858673		0.97431	0.993428	1.0347	1.00081	0.0308648		0.9697	1.03077	0.992635	0.9977	0.030846		0.9753	0.999183	0.989634	0.988039	0.0120213
1390	0.21132	0.214048	0.227361	0.217576	0.00858289		0.98386	0.96898	0.984959	0.979266	0.00892507		0.97332	0.997108	1.03733	1.00259	0.0323547		0.96937	1.03267	0.992089	0.998043	0.0320677		0.98386	0.999728	0.989362	0.990983	0.00805718
1410	0.21165	0.214048	0.226195	0.217298	0.00779812		0.98452	0.967928	0.983988	0.978812	0.00942938		0.973	0.991325	1.03233	0.998885	0.0303789		0.96805	1.03322	0.993453	0.99824	0.0328453		0.97728	0.999183	0.989362	0.988608	0.010971
1430	0.21165	0.214048	0.226972	0.217557	0.00824185		0.98386	0.967928	0.988113	0.979967	0.0106403		0.97201	0.995268	1.02419	0.997156	0.0261412		0.96773	1.0324	0.998363	0.999497	0.0323492		0.98386	0.999455	0.989362	0.990892	0.00790962
1450	0.21231	0.214048	0.226584	0.217647	0.00778789		0.98452	0.968191	0.98884	0.980517	0.0108909		0.97069	0.997108	1.02261	0.996803	0.0259613		0.9674	1.03294	1.00546	1.00193	0.0329132		0.98386	0.998639	0.989907	0.990802	0.00742987
Supplementary Fig. 2d	[OH]/(μM)				mean	s.d.
	100	0.00187	0.00208	0.00194	0.00196333	0.000106927
	150	0.00348	0.00292	0.00311	0.00317	0.000284781
	200	0.00481	0.0043	0.00453	0.00454667	0.000255408
	250	0.00607	0.00645	0.00616	0.00622667	0.000198578
Supplementary Fig. 2b
	0 μM						50 μM						80 μM						100 μM						200 μM
				mean	s.d.					mean	s.d.					mean	s.d.					mean	s.d.					mean	s.d.
0	0.2129	0.21166	0.222822	0.215794	0.00611786		0.2129	0.21298	0.20964	0.21184	0.00190568		0.2129	0.20425	0.212604	0.209918	0.00491097		0.2129	0.20408	0.22321	0.213397	0.00957467		0.2129	0.21099	0.224364	0.216085	0.00723338
20	0.2129	0.20881	0.216076	0.212595	0.00364236		0.43088	0.4327	0.38565	0.41641	0.0266545		0.46617	0.53094	0.458303	0.485138	0.0398605		0.57576	0.60312	0.60437	0.594417	0.0161692		0.73682	0.71572	0.717692	0.723411	0.0116547
40	0.2158	0.20881	0.216076	0.213562	0.00411753		0.51266	0.51377	0.48553	0.503987	0.0159936		0.62308	0.66079	0.621086	0.634985	0.0223698		0.72727	0.70778	0.73452	0.72319	0.013829		0.79826	0.81378	0.836904	0.816315	0.0194463
60	0.2183	0.20881	0.216654	0.214588	0.00507109		0.60814	0.61154	0.53554	0.585073	0.0429308		0.67788	0.7458	0.703196	0.708959	0.0343248		0.77501	0.72525	0.8196	0.773287	0.0471986		0.90494	0.8706	0.90774	0.894427	0.020682
80	0.21705	0.20919	0.217039	0.214426	0.00453489		0.67663	0.70266	0.6038	0.66103	0.051243		0.72852	0.8116	0.732161	0.757427	0.0469505		0.8186	0.79002	0.8673	0.825307	0.0390741		0.96306	0.90932	0.951279	0.94122	0.0282469
100	0.21747	0.20976	0.217232	0.214821	0.0043843		0.71856	0.74108	0.67048	0.71004	0.0360629		0.77501	0.84011	0.798566	0.804562	0.0329616		0.89249	0.84432	0.88623	0.874347	0.0261916		0.96721	0.9301	0.970111	0.955807	0.02231
120	0.21788	0.20995	0.217618	0.215149	0.00450454		0.75633	0.77432	0.71888	0.749843	0.0282835		0.81528	0.86389	0.848242	0.842471	0.0248136		0.9257	0.87148	0.91704	0.90474	0.0291276		0.97551	0.95458	0.983241	0.97111	0.0148285
140	0.22037	0.21052	0.218581	0.21649	0.00524733		0.79079	0.80237	0.77669	0.78995	0.0128606		0.84724	0.88733	0.886821	0.873797	0.0230006		0.9506	0.88312	0.93263	0.922117	0.0349469		0.97551	0.96329	0.988424	0.975741	0.0125688
160	0.22245	0.21109	0.218967	0.217502	0.00581989		0.81984	0.82198	0.80994	0.817253	0.00642328		0.87547	0.89577	0.913964	0.895068	0.0192565		0.96306	0.92005	0.94117	0.941427	0.0215061		0.98381	0.97335	0.999309	0.98549	0.0130607
180	0.22245	0.21166	0.219352	0.217821	0.00555565		0.84641	0.84403	0.83709	0.84251	0.00484235		0.89747	0.91027	0.922158	0.909966	0.0123467		0.97136	0.92562	0.95546	0.950813	0.0232213		0.97842	0.97452	1.00035	0.984429	0.0139218
200	0.21871	0.21185	0.219738	0.216766	0.00428825		0.868	0.86219	0.86147	0.863887	0.0035804		0.91449	0.93523	0.933254	0.927658	0.0114465		0.96306	0.93996	0.96529	0.956103	0.0140249		0.98423	0.98022	1.00086	0.988438	0.0109463
220	0.22162	0.21222	0.220123	0.217988	0.00505079		0.88543	0.87613	0.87939	0.880317	0.00471874		0.92819	0.94147	0.942813	0.937491	0.00808293		0.97177	0.93894	0.9729	0.961203	0.0192889		0.98921	0.97871	1.00017	0.989364	0.0107322
240	0.21954	0.2126	0.220509	0.21755	0.00431379		0.90328	0.89543	0.89841	0.89904	0.00396274		0.93773	0.95092	0.944008	0.944219	0.00659754		0.97925	0.94468	0.98385	0.96926	0.0214108		0.99211	0.98408	1.00017	0.992121	0.00804639
260	0.21996	0.21298	0.221087	0.218009	0.00439159		0.91407	0.90905	0.90949	0.91087	0.00278		0.94811	0.96171	0.957835	0.955885	0.00700662		0.98423	0.94029	0.97624	0.96692	0.0234057		0.9946	0.9824	1.00328	0.993428	0.0104906
280	0.21954	0.21374	0.221665	0.218315	0.00410221		0.92321	0.92104	0.92076	0.92167	0.00134101		0.95351	0.96458	0.961079	0.959723	0.00565819		0.98796	0.9494	0.98051	0.972623	0.020454		0.99626	0.98391	1.0038	0.994657	0.0100419
300	0.21954	0.21374	0.221858	0.218379	0.00418166		0.93317	0.9392	0.93332	0.93523	0.00343894		0.9589	0.97335	0.964493	0.965581	0.00728618		0.99128	0.94518	0.98886	0.975107	0.0259455		0.99751	0.98894	1.00294	0.996462	0.00705712
320	0.2212	0.21431	0.222436	0.219315	0.00437872		0.93981	0.94407	0.93461	0.939497	0.00473778		0.96223	0.97032	0.97354	0.968697	0.00582732		0.99377	0.94603	0.99091	0.976903	0.0267753		0.99751	0.98525	1.00242	0.99506	0.00884281
340	0.22079	0.21469	0.222822	0.219434	0.00423215		0.94604	0.9499	0.93775	0.944563	0.00620814		0.96555	0.97386	0.976442	0.971951	0.00569168		0.99502	0.95463	0.98942	0.97969	0.0218825		0.99793	0.9876	1.00276	0.996098	0.00774636
360	0.21996	0.21507	0.223207	0.219412	0.00409624		0.95019	0.9585	0.93794	0.948877	0.0103427		0.96721	0.97824	0.977467	0.974306	0.0061571		0.99543	0.9548	0.99573	0.981987	0.0235448		0.99917	0.98843	1.00225	0.996615	0.00725364
380	0.22245	0.21545	0.2234	0.220433	0.00434181		0.95641	0.96417	0.94108	0.953887	0.01175		0.9697	0.98263	0.980198	0.977509	0.00687153		0.9971	0.96036	1.00148	0.986313	0.0225827		0.99626	0.98424	1.00276	0.994421	0.00939803
400	0.21954	0.21602	0.223978	0.219846	0.00398803		0.95974	0.96612	0.94625	0.95737	0.0101448		0.97094	0.98448	0.984978	0.980133	0.00796492		0.99834	0.9634	1.00854	0.990093	0.023673		0.99668	0.9881	1.00363	0.996136	0.00777838
420	0.21913	0.21602	0.224364	0.219838	0.00421677		0.96347	0.97811	0.94403	0.96187	0.0170962		0.97219	0.98819	0.987368	0.982583	0.00900961		1	0.96677	0.99981	0.98886	0.0191307		0.9946	0.98592	1.0038	0.994774	0.00894175
440	0.21996	0.21659	0.224749	0.220433	0.00410024		0.96555	0.98816	0.94754	0.967083	0.0203534		0.9726	0.99123	0.997098	0.986976	0.012791		1	0.96509	1.00538	0.990157	0.0218744		0.99294	0.98726	1.00415	0.994782	0.00859266
460	0.21871	0.21716	0.225713	0.220528	0.00455712		0.96804	0.9893	0.94939	0.96891	0.0199692		0.97385	0.99174	0.993001	0.986197	0.0107114		1	0.96913	1.01578	0.99497	0.0237283		0.9917	0.99011	1.00432	0.995376	0.00778544
480	0.2212	0.21735	0.225906	0.221485	0.0042851		0.97094	0.99189	0.94939	0.97074	0.0212507		0.97385	0.99376	0.995732	0.987781	0.0121046		0.99959	0.96526	1.01039	0.991747	0.0235652		0.99045	0.98642	1.00795	0.994939	0.0114443
500	0.22037	0.21811	0.226099	0.221526	0.00411794		0.97177	0.98703	0.95235	0.970383	0.0173815		0.97302	0.99393	1.00222	0.989723	0.0150473		0.99876	0.9693	1.01244	0.9935	0.0220458		0.98838	0.98609	1.00587	0.993448	0.0108221
520	0.21996	0.21849	0.226677	0.221709	0.00436471		0.97343	0.98476	0.95438	0.970857	0.0153526		0.97177	1.00034	1.00205	0.991386	0.0170096		0.99751	0.96846	1.01355	0.993173	0.0228557		0.98672	0.98726	1.00847	0.994149	0.012402
540	0.21747	0.21887	0.22687	0.22107	0.00507132		0.97468	0.98444	0.95622	0.97178	0.0143318		0.97302	0.99899	1.00154	0.991182	0.0157803		0.99626	0.96998	1.01559	0.993943	0.0228931		0.98464	0.99179	1.00812	0.99485	0.0120355
560	0.22286	0.21925	0.227448	0.223186	0.00410869		0.97675	0.99595	0.96029	0.977663	0.0178475		0.97343	1.00084	1.00495	0.993073	0.0171355		0.99585	0.97335	1.01281	0.994003	0.0197947		0.98298	0.98944	1.00639	0.992938	0.0120918
580	0.22037	0.21982	0.227448	0.222546	0.00425413		0.97758	0.99449	0.9601	0.97739	0.0171958		0.9726	0.99983	1.00717	0.9932	0.0182136		0.99336	0.97301	1.01114	0.992503	0.0190794		0.98091	0.98693	1.00674	0.991526	0.0135135
600	0.22162	0.21982	0.227833	0.223091	0.00420442		0.97758	0.99222	0.96398	0.977927	0.0141232		0.97136	0.99882	1.00836	0.992848	0.0192115		0.9917	0.97335	1.02951	0.998187	0.0286364		0.97883	0.99162	1.00622	0.992223	0.0137048
620	0.21996	0.22077	0.228219	0.222983	0.00455254		0.97925	0.99027	0.96528	0.978267	0.012524		0.97053	1.00118	1.00819	0.993301	0.0200299		0.99004	0.97453	1.02506	0.996543	0.0258851		0.97717	0.98944	1.00622	0.990943	0.0145831
640	0.22037	0.22058	0.229183	0.223378	0.00502851		0.97925	0.99125	0.96768	0.979393	0.0117857		0.96928	1.00135	1.01024	0.993624	0.0215464		0.98796	0.97706	1.02283	0.99595	0.0239082		0.97551	0.99061	1.00605	0.990722	0.0152688
660	0.21996	0.22115	0.229375	0.223495	0.00512715		0.98049	0.98995	0.9662	0.97888	0.0119566		0.97094	1.00135	1.01332	0.995202	0.0218464		0.98672	0.97689	1.02153	0.995047	0.023456		0.97385	0.98927	1.00639	0.989838	0.0162787
680	0.22328	0.22191	0.229375	0.224855	0.00397419		0.98091	0.98914	0.96712	0.979057	0.0111264		0.9697	1.00051	1.0111	0.993769	0.0215056		0.98381	0.97824	1.018	0.99335	0.0215284		0.9863	0.99061	1.00605	0.994319	0.0103828
700	0.2212	0.22191	0.229954	0.224355	0.00486199		0.98091	0.98525	0.96805	0.97807	0.00894479		0.96762	1.00118	1.01161	0.993469	0.0229854		0.98174	0.97841	1.02728	0.99581	0.0273046		0.9697	0.98776	1.00605	0.987836	0.0181736
720	0.22079	0.22248	0.230339	0.224536	0.00509594		0.98132	0.98589	0.97174	0.97965	0.00722131		0.96638	1.00219	1.01178	0.99345	0.0239282		0.98049	0.97875	1.01689	0.992043	0.0215354		0.96762	0.98575	1.00553	0.9863	0.0189603
740	0.22079	0.22285	0.230725	0.224788	0.00524332		0.98174	0.98622	0.97045	0.97947	0.00812637		0.96638	1.00304	1.0111	0.993505	0.023834		0.978	0.97993	1.0193	0.99241	0.0233074		0.96596	0.98944	1.0057	0.987034	0.0199797
760	0.22245	0.22323	0.23111	0.225597	0.00479073		0.98174	0.99011	0.96878	0.98021	0.010747		0.96555	1.00118	1.01297	0.993235	0.0246901		0.97592	0.98044	1.018	0.991453	0.0231009		0.96596	0.98927	1.00622	0.98715	0.0202134
Supplementary Fig. 2e
	[OH]/(μM)				mean	s.d.
	50	0.01	0.0099	0.00955	0.00981667	0.000236291
	80	0.01397	0.01694	0.01382	0.01491	0.00175963
	100	0.0225	0.02007	0.02251	0.0216933	0.00140586
	200	0.0446	0.04021	0.04163	0.0421467	0.00224014
Supplementary Fig. 2c
Time (s)	0 μM						50 μM						80 μM						100 μM						200 μM
				mean	s.d.					mean	s.d.					mean	s.d.					mean	s.d.					mean	s.d.
0	0.23737	0.23606	0.25423	0.242553	0.0101336		0.21737	0.25047	0.25689	0.241577	0.0212079		0.21737	0.25896	0.27118	0.24917	0.0282093		0.21737	0.25233	0.27325	0.24765	0.0282324		0.21737	0.25423	0.24867	0.24009	0.0198715
20	0.2377	0.22943	0.25448	0.240537	0.0127635		0.49738	0.42779	0.43287	0.45268	0.0387946		0.6362	0.65538	0.75694	0.68284	0.0648851		0.80179	0.82861	0.79162	0.80734	0.0191093		0.97971	0.96542	0.98009	0.975073	0.00836219
40	0.23802	0.220466	0.25348	0.237322	0.016518		0.61387	0.52792	0.51894	0.553577	0.0524082		0.76309	0.80944	0.83673	0.803087	0.0372288		0.91236	0.94278	0.88466	0.913267	0.0290706		0.99149	0.97838	0.97485	0.981573	0.00876758
60	0.23737	0.211502	0.25423	0.234367	0.0215217		0.66165	0.60715	0.63064	0.633147	0.0273363		0.87042	0.92925	0.87995	0.893207	0.031576		0.95549	0.94691	0.96807	0.956823	0.0106428		0.99149	0.98931	0.98631	0.989037	0.00260079
80	0.2377	0.221916	0.25373	0.237782	0.015907		0.70353	0.67428	0.69916	0.692323	0.015778		0.93199	0.95822	0.90696	0.93239	0.0256323		0.96858	0.93413	0.99778	0.96683	0.0318611		0.98822	0.98937	0.99817	0.99192	0.00544311
100	0.23704	0.21284	0.25398	0.23462	0.0206763		0.73953	0.70536	0.74903	0.731307	0.022967		0.96204	0.96295	0.93487	0.953287	0.0159558		0.96073	0.95209	0.99969	0.970837	0.0253584		0.99378	0.98938	0.99834	0.993833	0.00448024
120	0.23704	0.233047	0.25298	0.241022	0.0105462		0.79188	0.74058	0.81226	0.781573	0.0369348		0.96858	0.97493	0.95348	0.965663	0.0110184		0.95124	0.96373	0.97869	0.964553	0.0137435		0.98167	0.98937	0.99836	0.9898	0.0083533
140	0.23737	0.233876	0.25273	0.241325	0.01003		0.82788	0.76506	0.83315	0.808697	0.0378822		0.97186	0.98942	0.97539	0.97889	0.00928848		0.96008	0.96766	0.98439	0.97071	0.0124387		0.9856	0.98938	0.99836	0.991113	0.00655421
160	0.2377	0.225119	0.25323	0.238683	0.0140812		0.85078	0.78872	0.85989	0.83313	0.038729		0.97513	0.98774	0.9946	0.985823	0.0098755		0.95975	0.96802	0.9928	0.973523	0.0171986		0.98854	0.98937	0.99836	0.99209	0.00544581
180	0.23737	0.234912	0.25249	0.241591	0.00951879		0.87042	0.811	0.87911	0.85351	0.0370703		0.97545	0.99749	1.0027	0.99188	0.0144653		0.9532	0.95425	1.0012	0.96955	0.0274147		0.99182	0.98938	0.99834	0.99318	0.00463223
200	0.23704	0.235741	0.25348	0.242087	0.0098881		0.88678	0.82916	0.88719	0.86771	0.0333859		0.96433	0.99554	1.0093	0.989723	0.0230424		0.95942	0.96635	1.0006	0.975457	0.0220487		0.99443	0.98937	0.99837	0.994057	0.0045116
220	0.23737	0.227191	0.25348	0.239347	0.0132556		0.90314	0.84457	0.90919	0.885633	0.0356903		0.97055	0.99526	1.012	0.992603	0.0208523		0.96433	0.95736	1.0042	0.975297	0.0252725		0.99607	0.98938	0.99834	0.994597	0.00465816
240	0.2377	0.218753	0.25373	0.236728	0.0175088		0.91623	0.85915	0.91894	0.898107	0.0337647		0.97676	0.99749	1.01681	0.99702	0.0200291		0.96956	0.96506	1.0045	0.979707	0.0215892		0.99902	0.98938	0.99837	0.99559	0.00538783
260	0.23737	0.22896	0.25373	0.24002	0.0125958		0.92604	0.87373	0.93231	0.910693	0.0321643		0.98233	0.99499	1.02551	1.00094	0.0221971		0.97316	0.97056	1.0054	0.98304	0.0194079		1.00032	0.98938	0.99836	0.99602	0.00583332
280	0.2377	0.239996	0.25373	0.243809	0.00866851		0.92375	0.88391	0.94039	0.916017	0.0290233		0.98658	0.99805	1.02131	1.00198	0.0176954		0.97676	0.97001	1.0063	0.984357	0.0193009		1.00163	0.98938	0.99836	0.996457	0.00634292
300	0.2377	0.230825	0.25124	0.239922	0.0103875		0.93292	0.89436	0.95014	0.925807	0.0285622		0.99051	1	1.02311	1.00454	0.0167675		0.97971	0.97717	1.0039	0.986927	0.0147541		1.00294	0.98938	0.99836	0.996893	0.00689795
320	0.23737	0.231653	0.25199	0.240338	0.0104882		0.94208	0.90536	0.9571	0.934847	0.0266176		0.99411	1.00362	1.02131	1.00635	0.0138035		0.982	0.97937	1.0075	0.989623	0.0155374		1.00392	0.98938	0.99836	0.99722	0.00733673
340	0.2377	0.232068	0.25623	0.241999	0.0126419		0.9496	0.91307	0.96267	0.94178	0.0257081		0.9964	0.99916	1.02281	1.00612	0.0145168		0.9856	0.97772	1.0063	0.989873	0.0147614		1.00556	0.98938	0.99834	0.99776	0.00810558
360	0.23737	0.232896	0.25548	0.241915	0.0119584		0.95615	0.91994	0.9663	0.947463	0.0243702		0.99967	1.00669	1.02131	1.00922	0.0110402		0.98691	0.97937	1.0045	0.99026	0.0128956		1.00687	0.98938	0.99836	0.998203	0.00874605
380	0.23802	0.234139	0.25822	0.24346	0.0129292		0.96106	0.92352	0.97131	0.951963	0.0251601		1.00196	0.99805	1.01891	1.00631	0.0110885		0.9892	0.98047	1.0081	0.99259	0.0141235		1.00621	0.98938	0.99835	0.99798	0.0084211
400	0.2377	0.235797	0.25648	0.243326	0.0114318		0.96629	0.92325	0.97382	0.954453	0.0272839		1.00392	0.9961	1.01621	1.00541	0.0101375		0.99149	0.97799	1.003	0.990827	0.0125182		1.0072	0.98938	0.99836	0.998313	0.00891009
420	0.23737	0.236004	0.25698	0.243451	0.0117361		0.96956	0.92655	0.97772	0.957943	0.0274919		1.00621	1.00362	1.01921	1.00968	0.0083542		0.9928	0.97772	1.0018	0.990773	0.0121673		1.00752	0.98938	0.99836	0.99842	0.00907015
440	0.2377	0.23704	0.25548	0.243407	0.0104612		0.97316	0.93012	0.98384	0.962373	0.0284381		1.00752	0.99694	1.02131	1.00859	0.0122202		0.99411	0.97772	1.0054	0.99241	0.0139181		1.00818	0.98938	0.99836	0.99864	0.00940313
460	0.2377	0.237247	0.25548	0.243476	0.0103986		0.97644	0.93205	0.98357	0.96402	0.0279154		1.0085	0.99805	1.01591	1.00749	0.00897302		0.99607	0.97799	1.0099	0.994653	0.0160021		1.00785	0.98937	0.99836	0.998527	0.00924113
480	0.23704	0.237868	0.25698	0.243963	0.0112809		0.97873	0.93673	0.98663	0.967363	0.0268217		1.01047	1	1.01561	1.00869	0.00795521		0.9964	0.97854	1.02881	1.00125	0.0254835		1.00883	0.98937	0.99836	0.998853	0.00973938
500	0.2377	0.238075	0.25548	0.243752	0.0101587		0.98102	0.93893	0.98942	0.96979	0.0270536		1.01145	0.99889	1.01681	1.00905	0.00919791		0.99738	0.97579	0.9988	0.990657	0.0128945		1.00818	0.98937	0.99836	0.998637	0.00940805
520	0.2377	0.239111	0.25598	0.244264	0.0101711		0.98429	0.9414	0.98858	0.971423	0.0260893		1.01145	0.99582	1.01591	1.00773	0.0105499		0.99967	0.97744	1.0045	0.99387	0.0144323		1.00752	0.98937	0.99835	0.998413	0.00907517
540	0.2377	0.240769	0.25698	0.24515	0.0103597		0.98527	0.94278	0.99415	0.974067	0.0274564		1.01145	0.99861	1.01351	1.00786	0.00807382		1	0.97827	1.0039	0.994057	0.01381		1.00752	0.98938	0.99836	0.99842	0.00907015
560	0.23737	0.241804	0.25947	0.246215	0.0116915		0.98691	0.94415	0.99443	0.975163	0.0271202		1.01145	1.00306	1.01741	1.01064	0.00720921		1	0.97469	1.0027	0.992463	0.0154512		1.00752	0.98939	0.99835	0.99842	0.0090652
580	0.23737	0.241804	0.25648	0.245218	0.0100019		0.98756	0.9458	0.99443	0.97593	0.0263185		1.01145	0.99861	1.01951	1.00986	0.0105407		1	0.97909	1.0006	0.99323	0.0122493		1.00752	0.98939	0.99836	0.998423	0.00906517
600	0.23737	0.241804	0.25723	0.245468	0.0104246		0.98756	0.94773	0.99638	0.977223	0.0259199		1.01145	0.99861	1.01951	1.00986	0.0105407		1	0.97607	1.0021	0.992723	0.0144604		1.00752	0.98939	0.99836	0.998423	0.00906517
Supplementary Fig. 2f	[OH]/(μM)				mean	s.d.
	50	0.0116	0.0109	0.00986	0.0107867	0.000875519
	80	0.032	0.0358	0.03642	0.03474	0.00239307
	100	0.0688	0.05547	0.08006	0.06811	0.0123095
	200	0.18	0.18592	0.1705	0.178807	0.00777895

## Sheet: Supplementary Fig. 6
Supplementary Fig. 6b
	[1-Br-Et]/(μM)				mean	s.d.
OH(-)	0	0.004809	0.004368	0.004505	0.00456067	0.000225709
	5	0.03826	0.04231	0.04507	0.04188	0.0034253
	10	0.04437	0.04538	0.04832	0.0460233	0.00205208
	20	0.04333	0.04692	0.04386	0.0447033	0.00193789
	30	0.04565	0.04176	0.04685	0.0447533	0.00266083
	40	0.04407	0.04333	0.04676	0.04472	0.00180502
	56	0.04551	0.0432	0.04884	0.04585	0.00283533
	80	0.04492	0.04934	0.0456	0.04662	0.00238
	100	0.04796	0.04604	0.04705	0.0470167	0.000960434
					mean	s.d.
OH(+)	0	0.05707	0.05402	0.05409	0.05506	0.00174106
	5	0.23968	0.23846	0.22407	0.23407	0.00868171
	10	0.30119	0.30955	0.28269	0.29781	0.0137453
	20	0.43446	0.46545	0.48649	0.462133	0.0261731
	30	0.72231	0.83807	0.79067	0.783683	0.0581954
	40	0.92279	0.97435	0.98064	0.95926	0.0317401
	56	1.00996	0.99614	0.99391	1	0.00869452
	80	1.00396	0.98961	0.95336	0.98231	0.0260779
	100	0.98545	0.95645	0.97984	0.973913	0.0153816

## Sheet: Supplementary Fig. 7
Supplementary Fig. 7d					mean	s.d.
	PBS	0.0389092	0.0299302	0.0299302	0.0329232	0.00518406
	IR1048	1.13236	0.824077	1.04357	1	0.158691

## Sheet: Supplementary Fig. 8
Supplementary Fig. 8b		IR1048							IR1048 + OH
	Time (min)				mean	s.d.		Time (min)				mean	s.d.
	0	0.967948	0.978849	0.924023	0.95694	0.0290232		0	1.00266	0.977564	0.930682	0.970302	0.0365345
	2	0.955587	0.971249	0.986174	0.971004	0.0152951		2	0.958224	1.01079	0.998288	0.989102	0.0274629
	5	1.02434	0.978199	0.997464	1	0.0231738		5	0.961253	1.03364	0.9593	0.98473	0.0423651
	10	0.975581	1.03919	0.952183	0.988984	0.0450253		10	0.98803	1.0186	0.972585	0.993073	0.0234208
	15	0.993544	1.02047	0.96906	0.994358	0.0257139		15	1.0227	0.947774	0.936886	0.969119	0.0467187
	18	0.978231	1.00711	0.981329	0.98889	0.0158539		18	1.02863	0.985637	0.950792	0.988354	0.0389911
	20	1.00762	0.993868	0.944331	0.98194	0.0332887		20	0.996881	0.985224	0.89323	0.958445	0.0567775
	25	1.02803	0.958743	0.894054	0.960274	0.0669989		25	1.03714	0.953096	0.961332	0.983855	0.046326

## Sheet: Supplementary Fig. 9
Supplementary Fig. 9b
	1-Br-Et NPs/(μM)				mean	s.d.
OH(-)	0	0.04815	0.04579	0.04306	0.0456667	0.00254724
	5	0.04371	0.04318	0.0479	0.04493	0.00258571
	10	0.04247	0.04511	0.04219	0.0432567	0.00161113
	20	0.04134	0.0495	0.0445	0.0451133	0.00411443
	30	0.0428	0.04802	0.04922	0.04668	0.00341333
	40	0.04324	0.04948	0.04406	0.0455933	0.00339083
	56	0.04701	0.04821	0.04736	0.0475267	0.000617117
	80	0.04428	0.04475	0.04801	0.04568	0.00203148
	100	0.04768	0.04633	0.04972	0.04791	0.00170666
	1-Br-Et NPs/(μM)				mean	s.d.
OH(+)	0	0.05485	0.05528	0.05725	0.0557933	0.0012797
	5	0.24424	0.23853	0.23604	0.239603	0.00420405
	10	0.30334	0.31176	0.35532	0.323473	0.0278995
	20	0.51923	0.60722	0.43876	0.521737	0.084258
	30	0.62341	0.74845	0.77552	0.715793	0.0811431
	40	0.91612	0.9635	0.96554	0.948387	0.0279624
	56	0.9999	0.98407	0.99255	0.992173	0.00792172
	80	1.05864	0.98937	0.93766	0.995223	0.060702
	100	1.08165	0.97496	0.94339	1	0.0724514
Supplementary Fig. 9f
	IR1048 NPs				mean	s.d.
	5	0.192404	0.243115	0.159948	0.198489	0.0419162
	10	0.426514	0.215954	0.338034	0.326834	0.105726
	15	0.842858	0.697971	0.657313	0.732714	0.0975295
	20	1.01371	1.04067	0.898194	0.984192	0.0756867
	30	1.0096	1.10522	0.885182	1	0.110331
	40	1.00809	1.06835	0.901959	0.992799	0.0842435

[truncated: 28 more sheets: Supplementary Fig. 10, Supplementary Fig. 11, Supplementary Fig.12d, Supplementary Fig.13, Supplementary Fig.14, Supplementary Fig.16, Supplementary Fig.17, Supplementary Fig.18, Supplementary Fig.21, Supplementary Fig. 22, Supplementary Fig. 25, Supplementary Fig. 26, Supplementary Fig. 27, Supplementary Fig. 28, Supplementary Fig. 29, Supplementary Fig. 30, Supplementary Fig. 31, Supplementary Fig. 32, Supplementary Fig.34, Supplementary Fig. 36 …]
